# Supplementary material for: The Evolution and Transmission Dynamics of Multidrug-Resistant Tuberculosis in an Isolated High-Plateau Population of Tibet, China
Source: Microbiol Spectr. 2023 Mar 13;11(2):e03991-22. doi: 10.1128/spectrum.03991-22 (PMC10101056; doi:10.1128/spectrum.03991-22)
Supplement: Supplemental file 2 — Supplemental material. Download spectrum.03991-22-s0002.xlsx, XLSX file, 0.10 MB [file spectrum.03991-22-s0002.xlsx]

## Sheet: Suppl. Table1
PhyloSort	StrainID	Isolation_Year	Location	Coverage	MEAN_DEPTH	main_lineage	sub_lineage	Cluster_ID	Cluster_size	MajorCluster	DR_type	CompMut	rifampicin	isoniazid	pyrazinamide	ethambutol	streptomycin	fluoroquinolones	moxifloxacin	ofloxacin	levofloxacin	ciprofloxacin	aminoglycosides	amikacin	kanamycin	capreomycin	ethionamide	para-aminosalicylic_acid	cycloserine	linezolid	bedaquiline	clofazimine	delamanid
ALL_001	XZ09081	2009	Tibet	0.979019	35.2494	lineage2	lineage2.2.1	L20_01	12	1	MDR	-	rpoB_p.Asp435Gly	katG_p.Ser315Asn	-	-	rpsL_p.Lys43Arg	-	-	-	-	-	-	-	-	-	-	-	-	-	-	-	-
ALL_002	XZ09072	2009	Tibet	0.990335	65.4258	lineage2	lineage2.2.1	L20_01	12	1	MDR	-	rpoB_p.Asp435Gly	katG_p.Ser315Asn	-	-	rpsL_p.Lys43Arg	-	-	-	-	-	-	-	-	-	-	-	-	-	-	-	-
ALL_003	XZ09051	2009	Tibet	0.99264	73.7955	lineage2	lineage2.2.1	L20_01	12	1	MDR	-	rpoB_p.Asp435Gly	katG_p.Ser315Asn	-	-	rpsL_p.Lys43Arg	-	-	-	-	-	-	-	-	-	-	-	-	-	-	-	-
ALL_004	XZ10036	2010	Tibet	0.993133	104.101	lineage2	lineage2.2.1	L20_01	12	1	Drug-resistant	-	-	katG_p.Ser315Asn	-	-	rpsL_p.Lys43Arg	-	-	-	-	-	-	-	-	-	-	-	-	-	-	-	-
ALL_005	XZ06075	2006	Tibet	0.99304	66.1383	lineage2	lineage2.2.1	L20_01	12	1	Drug-resistant	-	-	katG_p.Ser315Asn	-	-	rpsL_p.Lys43Arg	-	-	-	-	-	-	-	-	-	-	-	-	-	-	-	-
ALL_006	XZ06097	2006	Tibet	0.992645	54.034	lineage2	lineage2.2.1	L20_01	12	1	MDR	-	rpoB_p.Leu452Pro	katG_p.Ser315Asn	pncA_p.Thr47Ala, pncA_p.Val139Ala	embB_p.Met306Val	rpsL_p.Lys88Arg	-	-	-	-	-	-	-	-	-	-	-	-	-	-	-	-
ALL_007	XZ06208	2006	Tibet	0.992673	82.6503	lineage2	lineage2.2.1	L20_01	12	1	MDR	rpoB_p.His445Ser	rpoB_p.His445Ser	katG_p.Ser315Asn	pncA_c.280_289del	embB_p.Met306Val	rpsL_p.Lys43Arg	-	-	-	-	-	-	-	-	-	-	-	-	-	-	-	-
ALL_008	XZ06019	2006	Tibet	0.992606	74.7386	lineage2	lineage2.2.1	L20_01	12	1	MDR	-	rpoB_p.His445Tyr	katG_p.Ser315Asn	-	embB_p.Tyr319Cys	-	-	-	-	-	-	-	-	-	-	-	-	-	-	-	-	-
ALL_009	XZ10178	2010	Tibet	0.991574	102.729	lineage2	lineage2.2.1	L20_01	12	1	Sensitive	-	-	-	-	-	-	-	-	-	-	-	-	-	-	-	-	-	-	-	-	-	-
ALL_010	XZ10193	2010	Tibet	0.991442	133.871	lineage2	lineage2.2.1	L20_01	12	1	Sensitive	-	-	-	-	-	-	-	-	-	-	-	-	-	-	-	-	-	-	-	-	-	-
ALL_011	XZ09093	2009	Tibet	0.988651	42.5003	lineage2	lineage2.2.1	L20_01	12	1	Sensitive	-	-	-	-	-	-	-	-	-	-	-	-	-	-	-	-	-	-	-	-	-	-
ALL_012	XZ06179	2006	Tibet	0.993211	79.9339	lineage2	lineage2.2.1	L20_01	12	1	Sensitive	-	-	-	-	-	-	-	-	-	-	-	-	-	-	-	-	-	-	-	-	-	-
ALL_013	XZ10041	2010	Tibet	0.992803	70.1875	lineage2	lineage2.2.1	L20_02	7	0	Sensitive	-	-	-	-	-	-	-	-	-	-	-	-	-	-	-	-	-	-	-	-	-	-
ALL_014	XZ09155	2009	Tibet	0.9779	32.5892	lineage2	lineage2.2.1	L20_02	7	0	Sensitive	-	-	-	-	-	-	-	-	-	-	-	-	-	-	-	-	-	-	-	-	-	-
ALL_015	XZ10057	2010	Tibet	0.992688	74.7405	lineage2	lineage2.2.1	L20_02	7	0	Sensitive	-	-	-	-	-	-	-	-	-	-	-	-	-	-	-	-	-	-	-	-	-	-
ALL_016	XZ06149	2006	Tibet	0.992838	93.5824	lineage2	lineage2.2.1	L20_02	7	0	Sensitive	-	-	-	-	-	-	-	-	-	-	-	-	-	-	-	-	-	-	-	-	-	-
ALL_017	XZ10165	2010	Tibet	0.992897	91.4634	lineage2	lineage2.2.1	L20_02	7	0	Drug-resistant	-	-	-	-	-	rpsL_p.Lys43Arg	-	-	-	-	-	-	-	-	-	-	-	-	-	-	-	-
ALL_018	XZ10148	2010	Tibet	0.992636	99.2501	lineage2	lineage2.2.1	L20_02	7	0	Sensitive	-	-	-	-	-	-	-	-	-	-	-	-	-	-	-	-	-	-	-	-	-	-
ALL_019	XZ06198	2006	Tibet	0.992459	62.9527	lineage2	lineage2.2.1	L20_02	7	0	Drug-resistant	-	rpoB_p.Asp435Gly	-	pncA_p.Ile5Thr	embB_p.Met306Val	-	-	-	-	-	-	-	-	-	-	-	-	-	-	-	-	-
ALL_020	XZ10167	2010	Tibet	0.992468	83.6694	lineage2	lineage2.2.1	L20_03	11	1	MDR	rpoC_p.Trp484Gly	rpoB_p.Val170Phe	katG_p.Ser315Thr	-	embB_p.Met306Val, embB_p.Asp328Gly	rpsL_p.Lys43Arg	-	-	-	-	-	-	-	-	-	-	-	-	-	-	-	-
ALL_021	XZ10220	2010	Tibet	0.993462	118.862	lineage2	lineage2.2.1	L20_03	11	1	MDR	rpoC_p.Val517Leu	rpoB_p.Ser450Leu	katG_p.Ser315Thr	pncA_c.47_47del	embB_p.Met306Val	rpsL_p.Lys43Arg	-	-	-	-	-	-	-	-	-	-	-	-	-	-	-	-
ALL_022	XZ09168	2009	Tibet	0.992355	86.0578	lineage2	lineage2.2.1	L20_03	11	1	MDR	-	rpoB_p.Asp435Ala, rpoB_p.Leu430Pro	katG_p.Ser315Thr	-	embB_p.Gln497Arg	rrs_r.517c>t	-	-	-	-	-	-	-	-	-	ethA_c.110_110del	-	-	-	-	-	-
ALL_023	XZ06079	2006	Tibet	0.9929	68.6881	lineage2	lineage2.2.1	L20_03	11	1	MDR	-	rpoB_p.His445Tyr	katG_c.17_17del	-	embB_p.Glu405Asp, embB_p.Met306Ile	rpsL_p.Lys88Arg	-	-	-	-	-	-	-	-	-	-	-	-	-	-	-	-
ALL_024	XZ10198	2010	Tibet	0.992851	122.262	lineage2	lineage2.2.1	L20_03	11	1	Sensitive	-	-	-	-	-	-	-	-	-	-	-	-	-	-	-	-	-	-	-	-	-	-
ALL_025	XZ09177	2009	Tibet	0.9924	90.485	lineage2	lineage2.2.1	L20_03	11	1	Sensitive	-	-	-	-	-	-	-	-	-	-	-	-	-	-	-	-	-	-	-	-	-	-
ALL_026	XZ06178	2006	Tibet	0.992931	86.1543	lineage2	lineage2.2.1	L20_03	11	1	Sensitive	-	-	-	-	-	-	-	-	-	-	-	-	-	-	-	-	-	-	-	-	-	-
ALL_027	XZ10135	2010	Tibet	0.992607	86.1395	lineage2	lineage2.2.1	L20_03	11	1	Sensitive	-	-	-	-	-	-	-	-	-	-	-	-	-	-	-	-	-	-	-	-	-	-
ALL_028	XZ10084	2010	Tibet	0.992533	70.0514	lineage2	lineage2.2.1	L20_03	11	1	Sensitive	-	-	-	-	-	-	-	-	-	-	-	-	-	-	-	-	-	-	-	-	-	-
ALL_029	XZ06108	2006	Tibet	0.992504	86.4635	lineage2	lineage2.2.1	L20_03	11	1	Sensitive	-	-	-	-	-	-	-	-	-	-	-	-	-	-	-	-	-	-	-	-	-	-
ALL_030	XZ06068	2006	Tibet	0.991873	45.9938	lineage2	lineage2.2.1	L20_03	11	1	Sensitive	-	-	-	-	-	-	-	-	-	-	-	-	-	-	-	-	-	-	-	-	-	-
ALL_031	XZ10088	2010	Tibet	0.992325	58.8785	lineage2	lineage2.2.1	L20_04	7	0	Drug-resistant	rpoC_p.Leu516Pro	rpoB_p.Ser450Leu	-	pncA_p.Met175Arg	embB_p.Met306Leu	rpsL_p.Lys43Arg	-	-	-	-	-	-	-	-	-	-	-	-	-	-	-	-
ALL_032	XZ10033	2010	Tibet	0.992664	44.9732	lineage2	lineage2.2.1	L20_04	7	0	Drug-resistant	rpoC_p.Leu516Pro	rpoB_p.Ser450Leu	-	pncA_p.Met175Arg	embB_p.Met306Leu	rpsL_p.Lys43Arg	-	-	-	-	-	-	-	-	-	-	-	-	-	-	-	-
ALL_033	XZ10182	2010	Tibet	0.993272	110.286	lineage2	lineage2.2.1	L20_04	7	0	Drug-resistant	rpoC_p.Leu516Pro	rpoB_p.Ser450Leu	-	pncA_p.Met175Arg	embB_p.Met306Leu	rpsL_p.Lys43Arg	-	-	-	-	-	-	-	-	-	-	-	-	-	-	-	-
ALL_034	XZ09055	2009	Tibet	0.989777	52.9385	lineage2	lineage2.2.1	L20_04	7	0	Drug-resistant	rpoC_p.Leu516Pro	rpoB_p.Ser450Leu	-	pncA_p.Met175Arg	embB_p.Met306Leu	rpsL_p.Lys43Arg	-	-	-	-	-	-	-	-	-	-	-	-	-	-	-	-
ALL_035	XZ09069	2009	Tibet	0.991972	73.3668	lineage2	lineage2.2.1	L20_04	7	0	Drug-resistant	rpoC_p.Leu516Pro	rpoB_p.Ser450Leu	-	pncA_p.Met175Arg	embB_p.Met306Leu	rpsL_p.Lys43Arg	-	-	-	-	-	-	-	-	-	-	-	-	-	-	-	-
ALL_036	XZ09095	2009	Tibet	0.992678	71.3205	lineage2	lineage2.2.1	L20_04	7	0	MDR	rpoC_p.Gly433Ser	rpoB_p.Ser450Leu	ahpC_c.-52C>T, ahpC_c.-81C>T	pncA_p.Met175Arg	embB_p.Asp354Ala	rpsL_p.Lys43Arg	-	-	-	-	-	-	-	-	-	-	-	-	-	-	-	-
ALL_037	XZ09082	2009	Tibet	0.99195	64.6619	lineage2	lineage2.2.1	L20_04	7	0	Drug-resistant	rpoC_p.Leu516Pro	rpoB_p.Ser450Leu	-	pncA_p.Met175Arg	embB_p.Met306Leu	rpsL_p.Lys43Arg	-	-	-	-	-	-	-	-	-	-	-	-	-	-	-	-
ALL_038	XZ10141	2010	Tibet	0.992778	83.8508	lineage2	lineage2.2.1	L20_05	5	0	Sensitive	-	-	-	-	-	-	-	-	-	-	-	-	-	-	-	-	-	-	-	-	-	-
ALL_039	XZ09186	2009	Tibet	0.992935	89.1806	lineage2	lineage2.2.1	L20_05	5	0	Sensitive	-	-	-	-	-	-	-	-	-	-	-	-	-	-	-	-	-	-	-	-	-	-
ALL_040	XZ10051	2010	Tibet	0.993057	69.7673	lineage2	lineage2.2.1	L20_05	5	0	Sensitive	-	-	-	-	-	-	-	-	-	-	-	-	-	-	-	-	-	-	-	-	-	-
ALL_041	XZ09117	2009	Tibet	0.991736	58.6041	lineage2	lineage2.2.1	L20_05	5	0	Drug-resistant	-	-	-	-	-	rpsL_p.Lys43Arg	-	-	-	-	-	-	-	-	-	-	-	-	-	-	-	-
ALL_042	XZ06049	2006	Tibet	0.992667	80.3985	lineage2	lineage2.2.1	L20_05	5	0	MDR	-	rpoB_p.His445Asn, rpoB_p.Leu430Pro	katG_p.Ser315Asn	pncA_p.Ala134Val, pncA_c.-12T>C	embB_p.Met306Val	rpsL_p.Lys43Arg	-	-	-	-	-	-	-	-	-	-	-	-	-	-	-	-
ALL_043	XZ09042	2009	Tibet	0.989596	43.801	lineage2	lineage2.2.1	L20_06	29	1	Sensitive	-	-	-	-	-	-	-	-	-	-	-	-	-	-	-	-	-	-	-	-	-	-
ALL_044	XZ09022	2009	Tibet	0.991064	68.7626	lineage2	lineage2.2.1	L20_06	29	1	Drug-resistant	-	-	katG_c.1086_1086del	-	-	-	-	-	-	-	-	-	-	-	-	-	-	-	-	-	-	-
ALL_045	XZ10202	2010	Tibet	0.992146	110.307	lineage2	lineage2.2.1	L20_06	29	1	Sensitive	-	-	-	-	-	-	-	-	-	-	-	-	-	-	-	-	-	-	-	-	-	-
ALL_046	XZ09007	2009	Tibet	0.9914	69.1838	lineage2	lineage2.2.1	L20_06	29	1	Sensitive	-	-	-	-	-	-	-	-	-	-	-	-	-	-	-	-	-	-	-	-	-	-
ALL_047	XZ06181	2006	Tibet	0.992132	105.973	lineage2	lineage2.2.1	L20_06	29	1	Drug-resistant	-	rpoB_p.His445Gly	-	pncA_p.Met175Val	-	-	-	-	-	-	-	-	-	-	-	-	-	-	-	-	-	-
ALL_048	XZ06041	2006	Tibet	0.992087	79.4722	lineage2	lineage2.2.1	L20_06	29	1	Drug-resistant	-	rpoB_p.His445Gly, rpoB_p.Pro483Leu	-	pncA_p.Met175Val	-	-	-	-	-	-	-	-	-	-	-	-	-	-	-	-	-	-
ALL_049	XZ06143	2006	Tibet	0.992603	70.7912	lineage2	lineage2.2.1	L20_06	29	1	Sensitive	-	-	-	-	-	-	-	-	-	-	-	-	-	-	-	-	-	-	-	-	-	-
ALL_050	XZ10217	2010	Tibet	0.993288	90.6751	lineage2	lineage2.2.1	L20_06	29	1	pre-XDR	-	rpoB_p.His445Gly	katG_p.Trp300Gly	pncA_p.His82Arg	embB_p.Met306Leu	-	gyrA_p.Ala90Val, gyrA_p.Asp94Gly	gyrA_p.Ala90Val, gyrA_p.Asp94Gly	gyrA_p.Ala90Val, gyrA_p.Asp94Gly	gyrA_p.Ala90Val, gyrA_p.Asp94Gly	gyrA_p.Ala90Val, gyrA_p.Asp94Gly	-	-	-	-	-	-	-	-	-	-	-
ALL_051	XZ09127	2009	Tibet	0.991113	41.5695	lineage2	lineage2.2.1	L20_06	29	1	Sensitive	-	-	-	-	-	-	-	-	-	-	-	-	-	-	-	-	-	-	-	-	-	-
ALL_052	XZ06070	2006	Tibet	0.993033	73.0278	lineage2	lineage2.2.1	L20_06	29	1	Sensitive	-	-	-	-	-	-	-	-	-	-	-	-	-	-	-	-	-	-	-	-	-	-
ALL_053	XZ06100	2006	Tibet	0.992657	55.8806	lineage2	lineage2.2.1	L20_06	29	1	Sensitive	-	-	-	-	-	-	-	-	-	-	-	-	-	-	-	-	-	-	-	-	-	-
ALL_054	XZ10004	2010	Tibet	0.992899	50.4649	lineage2	lineage2.2.1	L20_06	29	1	Sensitive	-	-	-	-	-	-	-	-	-	-	-	-	-	-	-	-	-	-	-	-	-	-
ALL_055	XZ09153	2009	Tibet	0.989138	43.3721	lineage2	lineage2.2.1	L20_06	29	1	Sensitive	-	-	-	-	-	-	-	-	-	-	-	-	-	-	-	-	-	-	-	-	-	-
ALL_056	XZ10061	2010	Tibet	0.992346	74.5919	lineage2	lineage2.2.1	L20_06	29	1	pre-XDR	-	rpoB_p.Ser450Leu	katG_p.Ser315Thr	pncA_p.Lys96Arg	embB_p.Met306Ile	rpsL_p.Lys43Arg	gyrA_p.Asp94Gly	gyrA_p.Asp94Gly	gyrA_p.Asp94Gly	gyrA_p.Asp94Gly	gyrA_p.Asp94Gly	-	-	-	-	-	-	-	-	-	-	-
ALL_057	XZ06201	2006	Tibet	0.992927	81.8617	lineage2	lineage2.2.1	L20_06	29	1	MDR	rpoC_p.Asn698Ser	rpoB_p.Ser450Leu	katG_p.Ser315Thr	pncA_p.Lys96Arg	embB_p.Met306Ile	rpsL_p.Lys43Arg	-	-	-	-	-	-	-	-	-	-	-	-	-	-	-	-
ALL_058	XZ06015	2006	Tibet	0.992972	58.7483	lineage2	lineage2.2.1	L20_06	29	1	pre-XDR	-	rpoB_p.Thr400Ala, rpoB_p.Ser450Leu	katG_p.Ser315Thr	pncA_p.Val139Ala	embB_p.Met306Val	rpsL_p.Lys43Arg	gyrA_p.Asp94Asn	gyrA_p.Asp94Asn	gyrA_p.Asp94Asn	gyrA_p.Asp94Asn	gyrA_p.Asp94Asn	-	-	-	-	-	folC_p.Ser150Gly	-	-	-	-	-
ALL_059	XZ06174	2006	Tibet	0.991172	70.8556	lineage2	lineage2.2.1	L20_06	29	1	MDR	-	rpoB_p.His445Asn	katG_p.Ser315Thr	-	-	rpsL_p.Lys43Arg	-	-	-	-	-	-	-	-	-	-	-	-	-	-	-	-
ALL_060	XZ06136	2006	Tibet	0.992725	63.2145	lineage2	lineage2.2.1	L20_06	29	1	MDR	-	rpoB_p.His445Asn	katG_p.Ser315Thr	-	-	rpsL_p.Lys43Arg	-	-	-	-	-	-	-	-	-	-	-	-	-	-	-	-
ALL_061	XZ09145	2009	Tibet	0.99169	82.0971	lineage2	lineage2.2.1	L20_06	29	1	Sensitive	-	-	-	-	-	-	-	-	-	-	-	-	-	-	-	-	-	-	-	-	-	-
ALL_062	XZ10187	2010	Tibet	0.992393	113.35	lineage2	lineage2.2.1	L20_06	29	1	Sensitive	-	-	-	-	-	-	-	-	-	-	-	-	-	-	-	-	-	-	-	-	-	-
ALL_063	XZ10150	2010	Tibet	0.992411	69.0981	lineage2	lineage2.2.1	L20_06	29	1	Sensitive	-	-	-	-	-	-	-	-	-	-	-	-	-	-	-	-	-	-	-	-	-	-
ALL_064	XZ06109	2006	Tibet	0.992373	90.6886	lineage2	lineage2.2.1	L20_06	29	1	Drug-resistant	-	-	katG_p.Ser315Gly	-	-	-	-	-	-	-	-	-	-	-	-	-	-	-	-	-	-	-
ALL_065	XZ06051	2006	Tibet	0.99253	74.2648	lineage2	lineage2.2.1	L20_06	29	1	MDR	-	rpoB_p.His445Asp	katG_c.277_277del, ahpC_c.-74G>A	-	embB_p.Gly406Asp	-	-	-	-	-	-	-	-	-	-	-	-	-	-	-	-	-
ALL_066	XZ10042	2010	Tibet	0.992976	121.895	lineage2	lineage2.2.1	L20_06	29	1	Drug-resistant	rpoC_p.Trp484Gly	rpoB_p.Ser450Leu	-	-	-	rpsL_p.Lys88Arg	-	-	-	-	-	-	-	-	-	-	-	-	-	-	-	-
ALL_067	XZ09080	2009	Tibet	0.991908	73.5464	lineage2	lineage2.2.1	L20_06	29	1	Drug-resistant	rpoC_p.Trp484Gly	rpoB_p.Ser450Leu	-	-	-	rpsL_p.Lys88Arg	-	-	-	-	-	-	-	-	-	-	-	-	-	-	-	-
ALL_068	XZ10043	2010	Tibet	0.990341	48.8445	lineage2	lineage2.2.1	L20_06	29	1	MDR	-	rpoB_p.His445Tyr	katG_p.Ser315Thr	-	embB_p.Asp1024Asn	-	-	-	-	-	-	-	-	-	-	-	-	-	-	-	-	-
ALL_069	XZ06145	2006	Tibet	0.993095	66.003	lineage2	lineage2.2.1	L20_06	29	1	Sensitive	-	-	-	-	-	-	-	-	-	-	-	-	-	-	-	-	-	-	-	-	-	-
ALL_070	XZ06190	2006	Tibet	0.992602	73.5717	lineage2	lineage2.2.1	L20_06	29	1	Drug-resistant	-	-	-	-	-	rpsL_p.Lys43Arg	-	-	-	-	-	-	-	-	-	-	-	-	-	-	-	-
ALL_071	XZ10188	2010	Tibet	0.993014	72.92	lineage2	lineage2.2.1	L20_06	29	1	Drug-resistant	-	-	-	-	-	rpsL_p.Lys43Arg	-	-	-	-	-	-	-	-	-	-	-	-	-	-	-	-
ALL_072	XZ09133	2009	Tibet	0.991366	86.5121	lineage2	lineage2.2.1	-	-	0	Sensitive	-	-	-	-	-	-	-	-	-	-	-	-	-	-	-	-	-	-	-	-	-	-
ALL_073	XZ09076	2009	Tibet	0.991948	75.4949	lineage2	lineage2.2.1	L20_07	38	1	Sensitive	-	-	-	-	-	-	-	-	-	-	-	-	-	-	-	-	-	-	-	-	-	-
ALL_074	XZ06203	2006	Tibet	0.992579	79.9866	lineage2	lineage2.2.1	L20_07	38	1	Sensitive	-	-	-	-	-	-	-	-	-	-	-	-	-	-	-	-	-	-	-	-	-	-
ALL_075	XZ06170	2006	Tibet	0.988368	58.5097	lineage2	lineage2.2.1	L20_07	38	1	Sensitive	-	-	-	-	-	-	-	-	-	-	-	-	-	-	-	-	-	-	-	-	-	-
ALL_076	XZ06142	2006	Tibet	0.991787	51.3957	lineage2	lineage2.2.1	L20_07	38	1	MDR	rpoA_p.Thr187Ala	rpoB_p.Ser450Leu	ahpC_c.-48G>A	pncA_p.Ala146Thr, pncA_p.Ser59Phe	embB_p.Met306Val	-	-	-	-	-	-	-	-	-	-	-	-	-	-	-	-	-
ALL_077	XZ06155	2006	Tibet	0.992376	83.6415	lineage2	lineage2.2.1	L20_07	38	1	Sensitive	-	-	-	-	-	-	-	-	-	-	-	-	-	-	-	-	-	-	-	-	-	-
ALL_078	XZ06156	2006	Tibet	0.992401	56.9175	lineage2	lineage2.2.1	L20_07	38	1	Sensitive	-	-	-	-	-	-	-	-	-	-	-	-	-	-	-	-	-	-	-	-	-	-
ALL_079	XZ10060	2010	Tibet	0.992666	80.071	lineage2	lineage2.2.1	L20_07	38	1	Drug-resistant	-	rpoB_p.Asp435Gly	-	-	embB_p.Gln497Arg	-	-	-	-	-	-	-	-	-	-	-	-	-	-	-	-	-
ALL_080	XZ09001	2009	Tibet	0.992136	89.6577	lineage2	lineage2.2.1	L20_07	38	1	Sensitive	-	-	-	-	-	-	-	-	-	-	-	-	-	-	-	-	-	-	-	-	-	-
ALL_081	XZ10181	2010	Tibet	0.992917	113.602	lineage2	lineage2.2.1	L20_07	38	1	Sensitive	-	-	-	-	-	-	-	-	-	-	-	-	-	-	-	-	-	-	-	-	-	-
ALL_082	XZ06153	2006	Tibet	0.992157	65.945	lineage2	lineage2.2.1	L20_07	38	1	Sensitive	-	-	-	-	-	-	-	-	-	-	-	-	-	-	-	-	-	-	-	-	-	-
ALL_083	XZ06060	2006	Tibet	0.992978	49.1439	lineage2	lineage2.2.1	L20_07	38	1	MDR	-	rpoB_p.His445Gly	katG_p.Gly307Glu, katG_p.Asp735Ala, fabG1_c.-17G>T	pncA_c.391_392insGG	embB_p.Met306Val	-	-	-	-	-	-	-	-	-	-	fabG1_c.-17G>T	-	-	-	-	-	-
ALL_084	XZ06176	2006	Tibet	0.992864	88.1061	lineage2	lineage2.2.1	L20_07	38	1	Sensitive	-	-	-	-	-	-	-	-	-	-	-	-	-	-	-	-	-	-	-	-	-	-
ALL_085	XZ06034	2006	Tibet	0.992426	110.124	lineage2	lineage2.2.1	L20_07	38	1	MDR	rpoC_p.Val483Gly	rpoB_p.Ser450Leu	katG_p.Ser315Thr	-	-	rpsL_p.Lys43Arg	-	-	-	-	-	-	-	-	-	-	-	-	-	-	-	-
ALL_086	XZ06024	2006	Tibet	0.991952	47.6503	lineage2	lineage2.2.1	L20_07	38	1	MDR	rpoC_p.Val483Gly	rpoB_p.Ser450Leu	katG_p.Ser315Thr	-	-	rpsL_p.Lys43Arg	-	-	-	-	-	-	-	-	-	-	-	-	-	-	-	-
ALL_087	XZ09052	2009	Tibet	0.991462	81.188	lineage2	lineage2.2.1	L20_07	38	1	Drug-resistant	-	-	-	-	-	-	gyrA_p.Ala90Val, gyrA_p.Asp94Asn	gyrA_p.Ala90Val, gyrA_p.Asp94Asn	gyrA_p.Ala90Val, gyrA_p.Asp94Asn	gyrA_p.Ala90Val, gyrA_p.Asp94Asn	gyrA_p.Ala90Val, gyrA_p.Asp94Asn	-	-	-	-	-	-	-	-	-	-	-
ALL_088	XZ09086	2009	Tibet	0.98866	51.7962	lineage2	lineage2.2.1	L20_07	38	1	Drug-resistant	-	-	-	-	-	-	gyrA_p.Ala90Val	gyrA_p.Ala90Val	gyrA_p.Ala90Val	gyrA_p.Ala90Val	gyrA_p.Ala90Val	-	-	-	-	-	-	-	-	-	-	-
ALL_089	XZ10038	2010	Tibet	0.992703	96.5113	lineage2	lineage2.2.1	L20_07	38	1	MDR	rpoC_p.Asn416Ser	rpoB_p.Ser450Leu	fabG1_c.-15C>T	-	-	-	-	-	-	-	-	-	-	-	-	fabG1_c.-15C>T	-	-	-	-	-	-
ALL_090	XZ10125	2010	Tibet	0.992246	62.2172	lineage2	lineage2.2.1	L20_07	38	1	MDR	rpoC_p.Asn416Ser	rpoB_p.Ser450Leu	fabG1_c.-15C>T	-	-	-	-	-	-	-	-	-	-	-	-	fabG1_c.-15C>T	-	-	-	-	-	-
ALL_091	XZ06196	2006	Tibet	0.992391	79.531	lineage2	lineage2.2.1	L20_07	38	1	MDR	rpoC_p.Asn416Ser	rpoB_p.Ser450Leu	fabG1_c.-15C>T	-	-	-	-	-	-	-	-	-	-	-	-	fabG1_c.-15C>T	-	-	-	-	-	-
ALL_092	XZ10223	2010	Tibet	0.992749	94.0793	lineage2	lineage2.2.1	L20_07	38	1	MDR	rpoC_p.Asn416Ser	rpoB_p.Ser450Leu	fabG1_c.-15C>T	-	-	-	-	-	-	-	-	-	-	-	-	fabG1_c.-15C>T	-	-	-	-	-	-
ALL_093	XZ06089	2006	Tibet	0.992666	85.015	lineage2	lineage2.2.1	L20_07	38	1	MDR	rpoC_p.Asn416Ser	rpoB_p.Ser450Leu	fabG1_c.-15C>T	-	-	-	-	-	-	-	-	-	-	-	-	fabG1_c.-15C>T	-	-	-	-	-	-
ALL_094	XZ06104	2006	Tibet	0.992277	61.6305	lineage2	lineage2.2.1	L20_07	38	1	MDR	rpoC_p.Ile491Thr	rpoC_p.Ile491Thr, rpoB_p.Ser450Leu	fabG1_c.-8T>A	pncA_c.391_392insGATGAGGTCGATGTGG	embB_p.Met306Val	-	-	-	-	-	-	-	-	-	-	-	-	-	-	-	-	-
ALL_095	XZ06062	2006	Tibet	0.991888	69.3887	lineage2	lineage2.2.1	L20_07	38	1	MDR	rpoC_p.Ile491Thr	rpoC_p.Ile491Thr, rpoB_p.Ser450Leu	fabG1_c.-8T>A	pncA_c.391_392insGATGAGGTCGATGTGG	embB_p.Met306Val	-	-	-	-	-	-	-	-	-	-	-	-	-	-	-	-	-
ALL_096	XZ06040	2006	Tibet	0.991998	91.379	lineage2	lineage2.2.1	L20_07	38	1	Drug-resistant	rpoC_p.Asn416Ser	rpoB_p.Ser450Leu	-	pncA_p.Leu120Pro, pncA_p.Thr61Pro, pncA_p.Thr76Pro	embB_p.Met306Val	rpsL_p.Lys43Arg	-	-	-	-	-	-	-	-	-	-	-	-	-	-	-	-
ALL_097	XZ10186	2010	Tibet	0.991257	125.358	lineage2	lineage2.2.1	L20_07	38	1	pre-XDR	-	rpoB_p.His445Arg	katG_p.Ser315Thr	pncA_p.Thr142Ala	embB_p.Met306Val	rpsL_p.Lys88Met	gyrA_p.Ala90Val	gyrA_p.Ala90Val	gyrA_p.Ala90Val	gyrA_p.Ala90Val	gyrA_p.Ala90Val	-	-	-	-	-	thyX_c.-16C>T	-	-	-	-	-
ALL_098	XZ10028	2010	Tibet	0.992047	72.4537	lineage2	lineage2.2.1	L20_07	38	1	MDR	-	rpoB_p.His445Arg	katG_p.Ser315Thr	-	embB_p.Met306Val	rpsL_p.Lys88Met	-	-	-	-	-	-	-	-	-	-	thyA_Chromosome:g.3073680_3074470del, thyX_c.-16C>T	-	-	-	-	-
ALL_099	XZ10204	2010	Tibet	0.992489	125.45	lineage2	lineage2.2.1	L20_07	38	1	MDR	-	rpoB_p.His445Arg	katG_p.Ser315Thr	-	embB_p.Met306Val	rpsL_p.Lys88Met	-	-	-	-	-	-	-	-	-	-	thyA_Chromosome:g.3073680_3074470del, thyX_c.-16C>T	-	-	-	-	-
ALL_100	XZ10130	2010	Tibet	0.992123	73.7402	lineage2	lineage2.2.1	L20_07	38	1	Drug-resistant	-	-	katG_p.Ser315Thr	-	embB_p.Met306Ile	-	-	-	-	-	-	-	-	-	-	-	-	-	-	-	-	-
ALL_101	XZ09070	2009	Tibet	0.978277	42.2216	lineage2	lineage2.2.1	L20_07	38	1	Sensitive	-	-	-	-	-	-	-	-	-	-	-	-	-	-	-	-	-	-	-	-	-	-
ALL_102	XZ09149	2009	Tibet	0.992047	84.8202	lineage2	lineage2.2.1	L20_07	38	1	Sensitive	-	-	-	-	-	-	-	-	-	-	-	-	-	-	-	-	-	-	-	-	-	-
ALL_103	XZ09167	2009	Tibet	0.992248	98.7531	lineage2	lineage2.2.1	L20_07	38	1	Sensitive	-	-	-	-	-	-	-	-	-	-	-	-	-	-	-	-	-	-	-	-	-	-
ALL_104	XZ10080	2010	Tibet	0.992556	78.104	lineage2	lineage2.2.1	L20_07	38	1	Sensitive	-	-	-	-	-	-	-	-	-	-	-	-	-	-	-	-	-	-	-	-	-	-
ALL_105	XZ06099	2006	Tibet	0.992731	78.5095	lineage2	lineage2.2.1	L20_07	38	1	Sensitive	-	-	-	-	-	-	-	-	-	-	-	-	-	-	-	-	-	-	-	-	-	-
ALL_106	XZ09044	2009	Tibet	0.9693	22.2016	lineage2	lineage2.2.1	L20_07	38	1	Sensitive	-	-	-	-	-	-	-	-	-	-	-	-	-	-	-	-	-	-	-	-	-	-
ALL_107	XZ06111	2006	Tibet	0.992101	74.9458	lineage2	lineage2.2.1	L20_07	38	1	Sensitive	-	-	-	-	-	-	-	-	-	-	-	-	-	-	-	-	-	-	-	-	-	-
ALL_108	XZ09123	2009	Tibet	0.992652	88.8705	lineage2	lineage2.2.1	L20_07	38	1	MDR	-	rpoB_p.Leu452Pro	katG_p.Ser315Asn	-	embB_p.Gly406Ser, embB_p.Met306Ile	rpsL_p.Lys43Arg	-	-	-	-	-	-	-	-	-	-	-	-	-	-	-	-
ALL_109	XZ06117	2006	Tibet	0.99041	69.0241	lineage2	lineage2.2.1	L20_07	38	1	Sensitive	-	-	-	-	-	-	-	-	-	-	-	-	-	-	-	-	-	-	-	-	-	-
ALL_110	XZ10091	2010	Tibet	0.989489	68.7596	lineage2	lineage2.2.1	L20_07	38	1	Drug-resistant	-	rpoB_p.Leu452Pro	-	-	-	-	-	-	-	-	-	-	-	-	-	-	-	-	-	-	-	-
ALL_111	XZ10164	2010	Tibet	0.992832	81.1932	lineage2	lineage2.2.1	-	-	0	Sensitive	-	-	-	-	-	-	-	-	-	-	-	-	-	-	-	-	-	-	-	-	-	-
ALL_112	XZ10030	2010	Tibet	0.993351	82.1452	lineage2	lineage2.2.1	L20_08	23	1	MDR	-	rpoB_p.His445Tyr	fabG1_c.-8T>C, katG_p.Ser315Thr	pncA_c.284_285insTGTTCTA	embB_p.Met306Val	rpsL_p.Lys88Arg	-	-	-	-	-	-	-	-	-	fabG1_c.-8T>C	folC_p.Glu40Gly	-	-	-	-	-
ALL_113	XZ10176	2010	Tibet	0.992932	58.8067	lineage2	lineage2.2.1	L20_08	23	1	MDR	-	rpoB_p.His445Tyr	fabG1_c.-8T>C, katG_p.Ser315Thr	pncA_c.284_285insTGTTCTA	embB_p.Met306Val	rpsL_p.Lys88Arg	-	-	-	-	-	-	-	-	-	fabG1_c.-8T>C	thyA_p.Thr22Ala	-	-	-	-	-
ALL_114	XZ09199	2009	Tibet	0.992121	81.709	lineage2	lineage2.2.1	L20_08	23	1	MDR	-	rpoB_p.His445Tyr	fabG1_c.-8T>C, katG_p.Ser315Thr	pncA_c.284_285insTGTTCTA	embB_p.Met306Val	rpsL_p.Lys88Arg	-	-	-	-	-	-	-	-	-	fabG1_c.-8T>C	thyA_p.Thr22Ala	-	-	-	-	-
ALL_115	XZ10224	2010	Tibet	0.993882	105.21	lineage2	lineage2.2.1	L20_08	23	1	pre-XDR	-	rpoB_p.His445Tyr	fabG1_c.-8T>C, katG_p.Ser315Thr	pncA_c.284_285insTGTTCTA	embB_p.Met306Val	rpsL_p.Lys88Arg	gyrB_p.Asn499Thr	gyrB_p.Asn499Thr	gyrB_p.Asn499Thr	gyrB_p.Asn499Thr	gyrB_p.Asn499Thr	-	-	-	-	fabG1_c.-8T>C	-	-	-	-	-	-
ALL_116	XZ10137	2010	Tibet	0.992893	64.0778	lineage2	lineage2.2.1	L20_08	23	1	pre-XDR	-	rpoB_p.His445Tyr	fabG1_c.-8T>C, katG_p.Ser315Thr	pncA_c.284_285insTGTTCTA	embB_p.Met306Val	rpsL_p.Lys88Arg	gyrA_p.Asp94Gly, gyrB_p.Asn499Thr	gyrA_p.Asp94Gly, gyrB_p.Asn499Thr	gyrA_p.Asp94Gly, gyrB_p.Asn499Thr	gyrA_p.Asp94Gly, gyrB_p.Asn499Thr	gyrA_p.Asp94Gly, gyrB_p.Asn499Thr	-	-	-	-	fabG1_c.-8T>C	-	-	-	-	-	-
ALL_117	XZ10008	2010	Tibet	0.992839	65.9013	lineage2	lineage2.2.1	L20_08	23	1	pre-XDR	-	rpoB_p.His445Tyr	fabG1_c.-8T>C, katG_p.Ser315Thr	pncA_c.284_285insTGTTCTA	embB_p.Met306Val	rpsL_p.Lys88Arg	gyrB_p.Asn499Thr	gyrB_p.Asn499Thr	gyrB_p.Asn499Thr	gyrB_p.Asn499Thr	gyrB_p.Asn499Thr	-	-	-	-	fabG1_c.-8T>C	-	-	-	-	-	-
ALL_118	XZ06080	2006	Tibet	0.992976	84.7547	lineage2	lineage2.2.1	L20_08	23	1	Drug-resistant	-	-	katG_p.Ser315Thr	-	embB_p.Met306Val	rpsL_p.Lys88Arg	-	-	-	-	-	-	-	-	-	-	-	-	-	-	-	-
ALL_119	XZ10160	2010	Tibet	0.992347	64.0477	lineage2	lineage2.2.1	L20_08	23	1	Drug-resistant	-	-	katG_p.Ser315Thr	-	-	rpsL_p.Lys88Arg	-	-	-	-	-	-	-	-	-	-	-	-	-	-	-	-
ALL_120	XZ06026	2006	Tibet	0.99282	83.3932	lineage2	lineage2.2.1	L20_08	23	1	MDR	-	rpoB_p.His445Leu	katG_p.Ser315Thr	-	embB_p.Gly406Ser	rpsL_p.Lys88Arg	-	-	-	-	-	-	-	-	-	-	-	-	-	-	-	-
ALL_121	XZ06073	2006	Tibet	0.992896	98.6162	lineage2	lineage2.2.1	L20_08	23	1	MDR	-	rpoB_p.Leu452Pro, rpoB_p.Asp435Gly	katG_p.Ser315Thr	-	embB_p.Met306Ile	rpsL_p.Lys88Arg	-	-	-	-	-	-	-	-	-	-	-	-	-	-	-	-
ALL_122	XZ06168	2006	Tibet	0.99289	98.2509	lineage2	lineage2.2.1	L20_08	23	1	MDR	-	rpoB_p.Ser450Leu	katG_p.Ser315Thr	-	-	rpsL_p.Lys88Arg	-	-	-	-	-	-	-	-	-	-	-	-	-	-	-	-
ALL_123	XZ06114	2006	Tibet	0.992252	66.3421	lineage2	lineage2.2.1	L20_08	23	1	Drug-resistant	-	-	katG_p.Ser315Thr	-	-	rpsL_p.Lys88Arg	-	-	-	-	-	-	-	-	-	-	-	-	-	-	-	-
ALL_124	XZ10151	2010	Tibet	0.992531	90.1084	lineage2	lineage2.2.1	L20_08	23	1	Sensitive	-	-	-	-	-	-	-	-	-	-	-	-	-	-	-	-	-	-	-	-	-	-
ALL_125	XZ10078	2010	Tibet	0.992882	103.975	lineage2	lineage2.2.1	L20_08	23	1	Sensitive	-	-	-	-	-	-	-	-	-	-	-	-	-	-	-	-	-	-	-	-	-	-
ALL_126	XZ09047	2009	Tibet	0.992299	86.7584	lineage2	lineage2.2.1	L20_08	23	1	Sensitive	-	-	-	-	-	-	-	-	-	-	-	-	-	-	-	-	-	-	-	-	-	-
ALL_127	XZ06159	2006	Tibet	0.988528	55.658	lineage2	lineage2.2.1	L20_08	23	1	Sensitive	-	-	-	-	-	-	-	-	-	-	-	-	-	-	-	-	-	-	-	-	-	-
ALL_128	XZ10172	2010	Tibet	0.992383	94.1329	lineage2	lineage2.2.1	L20_08	23	1	Sensitive	-	-	-	-	-	-	-	-	-	-	-	-	-	-	-	-	-	-	-	-	-	-
ALL_129	XZ10045	2010	Tibet	0.99296	76.839	lineage2	lineage2.2.1	L20_08	23	1	Drug-resistant	-	rpoB_p.Ser450Trp	-	-	-	rpsL_p.Lys43Arg	gyrA_p.Gly88Ala	gyrA_p.Gly88Ala	gyrA_p.Gly88Ala	gyrA_p.Gly88Ala	gyrA_p.Gly88Ala	-	-	-	-	-	-	-	-	-	-	-
ALL_130	XZ06128	2006	Tibet	0.992778	68.8352	lineage2	lineage2.2.1	L20_08	23	1	MDR	rpoA_p.Thr181Ala	rpoB_p.Ile491Phe	katG_p.Gly234Arg	-	-	rpsL_p.Lys88Arg	-	-	-	-	-	-	-	-	-	-	-	-	-	-	-	-
ALL_131	XZ06056	2006	Tibet	0.992256	74.1041	lineage2	lineage2.2.1	L20_08	23	1	MDR	rpoA_p.Thr181Ala	rpoB_p.Ile491Phe	katG_p.Gly234Arg	-	-	rpsL_p.Lys88Arg	-	-	-	-	-	-	-	-	-	-	-	-	-	-	-	-
ALL_132	XZ06202	2006	Tibet	0.99301	69.4729	lineage2	lineage2.2.1	L20_08	23	1	Drug-resistant	-	rpoB_p.Ile480Thr, rpoB_p.Ser450Leu	-	pncA_p.Val155Gly, pncA_p.Asp12Ala, pncA_c.-11A>G	embB_p.Met306Val, embA_c.-12C>T	-	-	-	-	-	-	-	-	-	-	-	-	-	-	-	-	-
ALL_133	XZ09046	2009	Tibet	0.991987	89.1258	lineage2	lineage2.2.1	L20_08	23	1	Sensitive	-	-	-	-	-	-	-	-	-	-	-	-	-	-	-	-	-	-	-	-	-	-
ALL_134	XZ09194	2009	Tibet	0.992434	98.9515	lineage2	lineage2.2.1	L20_08	23	1	Sensitive	-	-	-	-	-	-	-	-	-	-	-	-	-	-	-	-	-	-	-	-	-	-
ALL_135	XZ09141	2009	Tibet	0.992227	87.8158	lineage2	lineage2.2.1	L20_09	7	0	pre-XDR	-	rpoB_p.His445Gly	katG_p.Ser315Asn	pncA_p.Leu159Pro	embB_p.Met306Val	rpsL_p.Lys43Arg	gyrA_p.Asp94Asn	gyrA_p.Asp94Asn	gyrA_p.Asp94Asn	gyrA_p.Asp94Asn	gyrA_p.Asp94Asn	-	-	-	-	-	-	-	-	-	-	-
ALL_136	XZ10031	2010	Tibet	0.993132	136.793	lineage2	lineage2.2.1	L20_09	7	0	MDR	-	rpoB_p.His445Asp	katG_p.Ser315Asn	pncA_p.Leu159Pro	embB_p.Met306Val	rpsL_p.Lys43Arg	-	-	-	-	-	-	-	-	-	-	-	-	-	-	-	-
ALL_137	XZ09112	2009	Tibet	0.992357	88.4623	lineage2	lineage2.2.1	L20_09	7	0	Sensitive	-	-	-	-	-	-	-	-	-	-	-	-	-	-	-	-	-	-	-	-	-	-
ALL_138	XZ10231	2010	Tibet	0.993765	82.3798	lineage2	lineage2.2.1	L20_09	7	0	Sensitive	-	-	-	-	-	-	-	-	-	-	-	-	-	-	-	-	-	-	-	-	-	-
ALL_139	XZ10215	2010	Tibet	0.992223	103.155	lineage2	lineage2.2.1	L20_09	7	0	Drug-resistant	-	-	katG_p.Ser315Thr	-	-	-	-	-	-	-	-	-	-	-	-	-	-	-	-	-	-	-
ALL_140	XZ06148	2006	Tibet	0.987704	33.6879	lineage2	lineage2.2.1	L20_09	7	0	Sensitive	-	-	-	-	-	-	-	-	-	-	-	-	-	-	-	-	-	-	-	-	-	-
ALL_141	XZ10077	2010	Tibet	0.989058	104.08	lineage2	lineage2.2.1	L20_09	7	0	Drug-resistant	-	rpoB_c.1296_1297insTTC	-	-	-	-	-	-	-	-	-	-	-	-	-	-	-	-	-	-	-	-
ALL_142	XZ10063	2010	Tibet	0.99232	58.2004	lineage2	lineage2.2.1	L20_10	11	0	Sensitive	-	-	-	-	-	-	-	-	-	-	-	-	-	-	-	-	-	-	-	-	-	-
ALL_143	XZ10239	2010	Tibet	0.992941	79.8444	lineage2	lineage2.2.1	L20_10	11	0	Sensitive	-	-	-	-	-	-	-	-	-	-	-	-	-	-	-	-	-	-	-	-	-	-
ALL_144	XZ10157	2010	Tibet	0.992751	93.3559	lineage2	lineage2.2.1	L20_10	11	0	Sensitive	-	-	-	-	-	-	-	-	-	-	-	-	-	-	-	-	-	-	-	-	-	-
ALL_145	XZ10128	2010	Tibet	0.992941	66.4596	lineage2	lineage2.2.1	L20_10	11	0	Sensitive	-	-	-	-	-	-	-	-	-	-	-	-	-	-	-	-	-	-	-	-	-	-
ALL_146	XZ06185	2006	Tibet	0.992741	99.3512	lineage2	lineage2.2.1	L20_10	11	0	Sensitive	-	-	-	-	-	-	-	-	-	-	-	-	-	-	-	-	-	-	-	-	-	-
ALL_147	XZ09116	2009	Tibet	0.992488	75.3968	lineage2	lineage2.2.1	L20_10	11	0	Sensitive	-	-	-	-	-	-	-	-	-	-	-	-	-	-	-	-	-	-	-	-	-	-
ALL_148	XZ09189	2009	Tibet	0.99242	97.0413	lineage2	lineage2.2.1	L20_10	11	0	Sensitive	-	-	-	-	-	-	-	-	-	-	-	-	-	-	-	-	-	-	-	-	-	-
ALL_149	XZ10062	2010	Tibet	0.993011	99.9876	lineage2	lineage2.2.1	L20_10	11	0	Sensitive	-	-	-	-	-	-	-	-	-	-	-	-	-	-	-	-	-	-	-	-	-	-
ALL_150	XZ09159	2009	Tibet	0.99222	66.5319	lineage2	lineage2.2.1	L20_10	11	0	Sensitive	-	-	-	-	-	-	-	-	-	-	-	-	-	-	-	-	-	-	-	-	-	-
ALL_151	XZ10107	2010	Tibet	0.992429	48.3611	lineage2	lineage2.2.1	L20_10	11	0	Sensitive	-	-	-	-	-	-	-	-	-	-	-	-	-	-	-	-	-	-	-	-	-	-
ALL_152	XZ09134	2009	Tibet	0.990639	62.4292	lineage2	lineage2.2.1	L20_10	11	0	MDR	-	rpoB_p.Asp435Val, rpoB_p.Gln432Glu	katG_p.Gln434*	-	embB_p.Met306Val	-	-	-	-	-	-	-	-	-	-	-	-	-	-	-	-	-
ALL_153	XZ06059	2006	Tibet	0.992286	43.636	lineage2	lineage2.2.1	-	-	0	MDR	rpoC_p.Val483Gly	rpoB_p.Ser450Leu	ahpC_c.-52C>T, fabG1_c.-15C>T	pncA_p.Val45Gly	embB_p.Gly406Asp	rpsL_p.Lys43Arg	-	-	-	-	-	-	-	-	-	fabG1_c.-15C>T	-	-	-	-	-	-
ALL_154	XZ10120	2010	Tibet	0.993112	108.925	lineage2	lineage2.2.1	L20_11	6	0	Sensitive	-	-	-	-	-	-	-	-	-	-	-	-	-	-	-	-	-	-	-	-	-	-
ALL_155	XZ09129	2009	Tibet	0.98951	46.2076	lineage2	lineage2.2.1	L20_11	6	0	Sensitive	-	-	-	-	-	-	-	-	-	-	-	-	-	-	-	-	-	-	-	-	-	-
ALL_156	XZ06039	2006	Tibet	0.992312	63.0273	lineage2	lineage2.2.1	L20_11	6	0	MDR	-	rpoB_p.Leu452Pro	katG_p.Asp735Ala	-	embB_p.Gly406Asp	rpsL_p.Lys43Arg	-	-	-	-	-	-	-	-	-	-	-	-	-	-	-	-
ALL_157	XZ10115	2010	Tibet	0.992798	103.7	lineage2	lineage2.2.1	L20_11	6	0	Drug-resistant	-	-	katG_p.Ala172Val	-	-	-	-	-	-	-	-	-	-	-	-	-	-	-	-	-	-	-
ALL_158	XZ06164	2006	Tibet	0.99185	85.0361	lineage2	lineage2.2.1	L20_11	6	0	Sensitive	-	-	-	-	-	-	-	-	-	-	-	-	-	-	-	-	-	-	-	-	-	-
ALL_159	XZ06167	2006	Tibet	0.993051	95.2562	lineage2	lineage2.2.1	L20_11	6	0	Drug-resistant	-	-	-	-	-	rrs_r.514a>c	-	-	-	-	-	-	-	-	-	-	-	-	-	-	-	-
ALL_160	XZ09157	2009	Tibet	0.988057	60.1092	lineage2	lineage2.2.1	L20_12	3	0	Sensitive	-	-	-	-	-	-	-	-	-	-	-	-	-	-	-	-	-	-	-	-	-	-
ALL_161	XZ10118	2010	Tibet	0.992135	72.8516	lineage2	lineage2.2.1	L20_12	3	0	Drug-resistant	-	-	-	-	-	rrs_r.514a>c	-	-	-	-	-	-	-	-	-	-	-	-	-	-	-	-
ALL_162	XZ10013	2010	Tibet	0.99264	106.174	lineage2	lineage2.2.1	L20_12	3	0	Drug-resistant	-	-	-	-	-	rrs_r.514a>c	-	-	-	-	-	-	-	-	-	-	-	-	-	-	-	-
ALL_163	XZ06187	2006	Tibet	0.992723	84.161	lineage2	lineage2.2.1	-	-	0	Sensitive	-	-	-	-	-	-	-	-	-	-	-	-	-	-	-	-	-	-	-	-	-	-
ALL_164	XZ06021	2006	Tibet	0.991555	75.2009	lineage2	lineage2.2.1	L20_13	85	1	MDR	-	rpoB_p.His445Tyr	katG_p.Ser315Thr	-	embB_p.Met306Val	rpsL_p.Lys88Arg	-	-	-	-	-	-	-	-	-	-	thyA_Chromosome:g.3073680_3074470del, thyX_c.-16C>T	-	-	-	-	-
ALL_165	XZ10101	2010	Tibet	0.991575	71.0662	lineage2	lineage2.2.1	L20_13	85	1	pre-XDR	-	rpoB_p.His445Tyr	katG_p.Ser315Thr	-	embB_p.Met306Ile	rpsL_p.Lys88Arg	gyrA_p.Asp94Gly	gyrA_p.Asp94Gly	gyrA_p.Asp94Gly	gyrA_p.Asp94Gly	gyrA_p.Asp94Gly	-	-	-	-	-	thyA_Chromosome:g.3073680_3074470del, thyX_c.-16C>T	-	-	-	-	-
ALL_166	XZ10221	2010	Tibet	0.99137	56.3629	lineage2	lineage2.2.1	L20_13	85	1	MDR	-	rpoB_p.His445Tyr	katG_p.Ser315Thr	pncA_c.374_389del	embB_p.Met306Ile	rpsL_p.Lys88Arg	-	-	-	-	-	-	-	-	-	-	thyA_Chromosome:g.3073680_3074470del, thyX_c.-16C>T	-	-	-	-	-
ALL_167	XZ09087	2009	Tibet	0.963494	25.727	lineage2	lineage2.2.1	L20_13	85	1	Drug-resistant	-	-	katG_p.Ser315Thr	-	-	rpsL_p.Lys88Arg	-	-	-	-	-	-	-	-	-	-	thyX_c.-16C>T	-	-	-	-	-
ALL_168	XZ10152	2010	Tibet	0.991636	90.5917	lineage2	lineage2.2.1	L20_13	85	1	MDR	-	rpoB_p.His445Tyr	katG_p.Ser315Thr	-	-	rpsL_p.Lys88Arg	-	-	-	-	-	-	-	-	-	-	thyX_c.-16C>T	-	-	-	-	-
ALL_169	XZ06022	2006	Tibet	0.991658	53.1443	lineage2	lineage2.2.1	L20_13	85	1	MDR	-	rpoB_p.Ser493Leu, rpoB_p.His445Asn	katG_p.Ser315Thr	-	-	rpsL_p.Lys88Arg	-	-	-	-	-	-	-	-	-	-	thyX_c.-16C>T	-	-	-	-	-
ALL_170	XZ06166	2006	Tibet	0.991778	86.6488	lineage2	lineage2.2.1	L20_13	85	1	Drug-resistant	-	-	katG_p.Ser315Thr	-	-	rpsL_p.Lys88Arg	-	-	-	-	-	-	-	-	-	-	thyX_c.-16C>T	-	-	-	-	-
ALL_171	XZ06191	2006	Tibet	0.991857	83.2184	lineage2	lineage2.2.1	L20_13	85	1	MDR	-	rpoB_p.Leu452Pro	katG_p.Ser315Thr	-	-	rpsL_p.Lys88Arg	-	-	-	-	-	-	-	-	-	-	thyX_c.-16C>T	-	-	-	-	-
ALL_172	XZ06192	2006	Tibet	0.991038	97.4679	lineage2	lineage2.2.1	L20_13	85	1	MDR	-	rpoB_p.Leu452Pro	katG_p.Ser315Thr	-	-	rpsL_p.Lys88Arg	-	-	-	-	-	-	-	-	-	-	thyA_Chromosome:g.3073680_3074470del, thyX_c.-16C>T	-	-	-	-	-
ALL_173	XZ06048	2006	Tibet	0.989711	59.258	lineage2	lineage2.2.1	L20_13	85	1	pre-XDR	rpoC_p.Val483Gly	rpoB_p.Ser450Leu	katG_p.Ser315Thr	-	embB_p.Gln497Arg	rpsL_p.Lys88Arg	gyrA_p.Ala90Val, gyrA_p.Ser91Pro, gyrA_p.Asp94Asn	gyrA_p.Ala90Val, gyrA_p.Ser91Pro, gyrA_p.Asp94Asn	gyrA_p.Ala90Val, gyrA_p.Ser91Pro, gyrA_p.Asp94Asn	gyrA_p.Ala90Val, gyrA_p.Ser91Pro, gyrA_p.Asp94Asn	gyrA_p.Ala90Val, gyrA_p.Ser91Pro, gyrA_p.Asp94Asn	-	-	-	-	-	thyA_Chromosome:g.3073680_3074470del, thyX_c.-16C>T	-	-	-	-	-
ALL_174	XZ09059	2009	Tibet	0.990275	77.6319	lineage2	lineage2.2.1	L20_13	85	1	MDR	rpoC_p.Val483Gly	rpoB_p.Ser450Leu	katG_p.Ser315Thr	pncA_p.Met175Val	embB_p.Gln497Arg	rpsL_p.Lys88Arg	-	-	-	-	-	-	-	-	-	-	thyX_c.-16C>T	-	-	-	-	-
ALL_175	XZ10222	2010	Tibet	0.991263	63.5744	lineage2	lineage2.2.1	L20_13	85	1	Drug-resistant	-	-	katG_p.Ser315Thr	-	embB_p.Met306Val	rpsL_p.Lys88Arg	-	-	-	-	-	-	-	-	-	-	thyA_Chromosome:g.3073680_3074470del, thyX_c.-16C>T	-	-	-	-	-
ALL_176	XZ10197	2010	Tibet	0.991652	127.755	lineage2	lineage2.2.1	L20_13	85	1	Drug-resistant	-	-	katG_p.Ser315Thr	-	embB_p.Met306Val	rpsL_p.Lys88Arg	-	-	-	-	-	-	-	-	-	-	thyA_Chromosome:g.3073680_3074470del, thyX_c.-16C>T	-	-	-	-	-
ALL_177	XZ10035	2010	Tibet	0.991198	69.1041	lineage2	lineage2.2.1	L20_13	85	1	Drug-resistant	-	-	katG_p.Ser315Thr	-	embB_p.Met306Val	rpsL_p.Lys88Arg	-	-	-	-	-	-	-	-	-	-	thyA_Chromosome:g.3073680_3074470del, thyX_c.-16C>T	-	-	-	-	-
ALL_178	XZ10212	2010	Tibet	0.991548	113.743	lineage2	lineage2.2.1	L20_13	85	1	Drug-resistant	-	-	katG_p.Ser315Thr	-	embB_p.Met306Val	rpsL_p.Lys88Arg	-	-	-	-	-	-	-	-	-	-	thyA_Chromosome:g.3073680_3074470del, thyX_c.-16C>T	-	-	-	-	-
ALL_179	XZ10085	2010	Tibet	0.991535	90.1669	lineage2	lineage2.2.1	L20_13	85	1	pre-XDR	-	rpoB_p.His445Leu	katG_p.Ser315Thr	pncA_c.391_392insGG	embB_p.Met306Val	rpsL_p.Lys88Arg	gyrA_p.Asp94Gly	gyrA_p.Asp94Gly	gyrA_p.Asp94Gly	gyrA_p.Asp94Gly	gyrA_p.Asp94Gly	-	-	-	-	-	thyA_Chromosome:g.3073680_3074470del, thyX_c.-16C>T	-	-	-	-	-
ALL_180	XZ10123	2010	Tibet	0.991662	100.107	lineage2	lineage2.2.1	L20_13	85	1	MDR	-	rpoB_p.His445Leu	katG_p.Ser315Thr	pncA_p.Asp136Tyr	embB_p.Met306Val	rpsL_p.Lys88Arg	-	-	-	-	-	-	-	-	-	-	thyA_Chromosome:g.3073680_3074470del, thyX_c.-16C>T	-	-	-	-	-
ALL_181	XZ06211	2006	Tibet	0.991976	67.9036	lineage2	lineage2.2.1	L20_13	85	1	MDR	-	rpoB_p.His445Pro	katG_p.Ser315Thr	-	embB_p.Met306Val	rpsL_p.Lys88Arg	-	-	-	-	-	-	-	-	-	-	thyX_c.-16C>T	-	-	-	-	-
ALL_182	XZ09061	2009	Tibet	0.986333	62.8176	lineage2	lineage2.2.1	L20_13	85	1	MDR	-	rpoB_p.His445Asp	katG_p.Ser315Thr	-	-	rpsL_p.Lys88Arg	-	-	-	-	-	-	-	-	-	-	thyX_c.-16C>T	-	-	-	-	-
ALL_183	XZ09121	2009	Tibet	0.989639	52.4385	lineage2	lineage2.2.1	L20_13	85	1	MDR	-	rpoB_p.His445Asp	katG_p.Ser315Thr	-	embB_p.Met306Val	rpsL_p.Lys88Arg	-	-	-	-	-	-	-	-	-	-	thyX_c.-16C>T	-	-	-	-	-
ALL_184	XZ09115	2009	Tibet	0.975641	34.5862	lineage2	lineage2.2.1	L20_13	85	1	Drug-resistant	-	-	katG_p.Ser315Thr	-	embA_c.-16C>G	rpsL_p.Lys88Arg	-	-	-	-	-	-	-	-	-	-	thyX_c.-16C>T	-	-	-	-	-
ALL_185	XZ09185	2009	Tibet	0.991308	104.332	lineage2	lineage2.2.1	L20_13	85	1	MDR	-	rpoB_p.His445Tyr	katG_p.Ser315Thr	pncA_c.518_519insA	embA_c.-16C>G	rpsL_p.Lys88Arg	-	-	-	-	-	-	-	-	-	-	thyX_c.-16C>T	-	-	-	-	-
ALL_186	XZ09111	2009	Tibet	0.986545	54.293	lineage2	lineage2.2.1	L20_13	85	1	Drug-resistant	-	-	katG_p.Ser315Thr	pncA_p.Pro62Leu	embB_p.Met306Val	rpsL_p.Lys88Arg	-	-	-	-	-	-	-	-	-	-	thyA_Chromosome:g.3073680_3074470del, thyX_c.-16C>T	-	-	-	-	-
ALL_187	XZ10039	2010	Tibet	0.991717	113.352	lineage2	lineage2.2.1	L20_13	85	1	MDR	-	rpoB_p.His445Asp	katG_p.Ser315Thr	pncA_p.Pro62Leu	embB_p.Met306Val	rpsL_p.Lys88Arg	-	-	-	-	-	-	-	-	-	-	thyA_Chromosome:g.3073680_3074470del, thyX_c.-16C>T	-	-	-	-	-
ALL_188	XZ09050	2009	Tibet	0.990928	89.0918	lineage2	lineage2.2.1	L20_13	85	1	MDR	-	rpoB_p.His445Asp	katG_p.Ser315Thr	pncA_p.Pro62Leu	embB_p.Met306Val	rpsL_p.Lys88Arg	-	-	-	-	-	-	-	-	-	-	thyX_c.-16C>T	-	-	-	-	-
ALL_189	XZ06042	2006	Tibet	0.991843	79.9504	lineage2	lineage2.2.1	L20_13	85	1	MDR	-	rpoB_p.His445Asp	katG_p.Ser315Thr	pncA_p.Pro62Leu	embB_p.Met306Val	rpsL_p.Lys88Arg	-	-	-	-	-	-	-	-	-	-	thyA_Chromosome:g.3073680_3074470del, thyX_c.-16C>T	-	-	-	-	-
ALL_190	XZ09024	2009	Tibet	0.989248	50.1575	lineage2	lineage2.2.1	L20_13	85	1	MDR	-	rpoB_p.His445Asp	katG_p.Ser315Thr	pncA_p.Pro62Leu	embB_p.Met306Val	rpsL_p.Lys88Arg	-	-	-	-	-	-	-	-	-	-	thyA_Chromosome:g.3073680_3074470del, thyX_c.-16C>T	-	-	-	-	-
ALL_191	XZ09131	2009	Tibet	0.990589	77.4858	lineage2	lineage2.2.1	L20_13	85	1	Drug-resistant	-	-	katG_p.Ser315Thr	-	-	rpsL_p.Lys88Arg	-	-	-	-	-	-	-	-	-	-	thyA_Chromosome:g.3073680_3074470del, thyX_c.-16C>T	-	-	-	-	-
ALL_192	XZ10097	2010	Tibet	0.99136	79.9753	lineage2	lineage2.2.1	L20_13	85	1	MDR	-	rpoB_p.Ser493Leu, rpoB_p.Leu430Pro	katG_p.Ser315Thr	-	-	rpsL_p.Lys88Arg	-	-	-	-	-	-	-	-	-	-	thyA_Chromosome:g.3073680_3074470del, thyX_c.-16C>T	-	-	-	-	-
ALL_193	XZ06025	2006	Tibet	0.992048	96.4348	lineage2	lineage2.2.1	L20_13	85	1	MDR	-	rpoB_p.Ser450Leu	katG_p.Ser315Thr	-	embB_p.Gly406Ala	rpsL_p.Lys88Arg	-	-	-	-	-	-	-	-	-	-	thyA_Chromosome:g.3073680_3074470del, thyX_c.-16C>T	-	-	-	-	-
ALL_194	XZ09053	2009	Tibet	0.99064	70.9086	lineage2	lineage2.2.1	L20_13	85	1	MDR	-	rpoB_p.Ser441Leu	katG_p.Ser315Thr	-	embB_p.Met306Val	rpsL_p.Lys88Arg	-	-	-	-	-	-	-	-	-	-	thyX_c.-16C>T	-	-	-	-	-
ALL_195	XZ09172	2009	Tibet	0.990647	61.1173	lineage2	lineage2.2.1	L20_13	85	1	MDR	rpoC_p.Val483Ala	rpoB_p.Asn437Thr, rpoB_p.Ser450Leu	katG_p.Ser315Thr	pncA_p.Val7Ile	-	rpsL_p.Lys88Arg	-	-	-	-	-	-	-	-	-	-	thyX_c.-16C>T	-	-	-	-	-
ALL_196	XZ06006	2006	Tibet	0.991753	84.4832	lineage2	lineage2.2.1	L20_13	85	1	MDR	rpoC_p.Gly332Ser	rpoB_p.Ser450Leu	katG_p.Ser315Thr	pncA_p.Val139Ala	-	rpsL_p.Lys88Arg	-	-	-	-	-	-	-	-	-	-	thyA_Chromosome:g.3073680_3074470del, thyX_c.-16C>T	-	-	-	-	-
ALL_197	XZ10173	2010	Tibet	0.991419	86.4751	lineage2	lineage2.2.1	L20_13	85	1	MDR	-	rpoB_p.Ser450Leu	katG_p.Ser315Thr	-	-	rpsL_p.Lys88Arg	-	-	-	-	-	-	-	-	-	-	thyA_Chromosome:g.3073680_3074470del, thyX_c.-16C>T	-	-	-	-	-
ALL_198	XZ10139	2010	Tibet	0.991784	93.2287	lineage2	lineage2.2.1	L20_13	85	1	pre-XDR	rpoA_p.Gly31Ser	rpoB_p.Ser450Leu	katG_p.Ser315Thr	pncA_c.-11A>G	embB_p.Met306Val, embA_c.-16C>T	rpsL_p.Lys88Arg	gyrA_p.Asp94Ala	gyrA_p.Asp94Ala	gyrA_p.Asp94Ala	gyrA_p.Asp94Ala	gyrA_p.Asp94Ala	-	-	-	-	-	thyA_Chromosome:g.3073680_3074470del, thyX_c.-16C>T	-	-	-	-	-
ALL_199	XZ10024	2010	Tibet	0.98925	45.2297	lineage2	lineage2.2.1	L20_13	85	1	pre-XDR	rpoA_p.Gly31Ser	rpoB_p.Ser450Leu	katG_p.Ser315Thr	pncA_c.-11A>G	embB_p.Met306Val, embA_c.-16C>T	rpsL_p.Lys88Arg	gyrA_p.Ala90Val, gyrA_p.Asp94Ala	gyrA_p.Ala90Val, gyrA_p.Asp94Ala	gyrA_p.Ala90Val, gyrA_p.Asp94Ala	gyrA_p.Ala90Val, gyrA_p.Asp94Ala	gyrA_p.Ala90Val, gyrA_p.Asp94Ala	-	-	-	-	-	thyA_Chromosome:g.3073680_3074470del, thyX_c.-16C>T	-	-	-	-	-
ALL_200	XZ09013	2009	Tibet	0.989884	75.0082	lineage2	lineage2.2.1	L20_13	85	1	pre-XDR	rpoA_p.Gly31Ser	rpoB_p.Ser450Leu	katG_p.Ser315Thr	pncA_c.-11A>G	embA_c.-16C>T	rpsL_p.Lys88Arg	gyrA_p.Ala90Val, gyrA_p.Ser91Pro	gyrA_p.Ala90Val, gyrA_p.Ser91Pro	gyrA_p.Ala90Val, gyrA_p.Ser91Pro	gyrA_p.Ala90Val, gyrA_p.Ser91Pro	gyrA_p.Ala90Val, gyrA_p.Ser91Pro	-	-	-	-	-	thyX_c.-16C>T	-	-	-	-	-
ALL_201	XZ06212	2006	Tibet	0.991871	83.3043	lineage2	lineage2.2.1	L20_13	85	1	pre-XDR	rpoA_p.Gly31Ser	rpoB_p.Ser450Leu	katG_p.Ser315Thr	pncA_c.-11A>G	embB_p.Met306Val, embA_c.-16C>T	rpsL_p.Lys88Arg	gyrA_p.Asp94Gly	gyrA_p.Asp94Gly	gyrA_p.Asp94Gly	gyrA_p.Asp94Gly	gyrA_p.Asp94Gly	-	-	-	-	-	thyA_Chromosome:g.3073680_3074470del, thyX_c.-16C>T	-	-	-	-	-
ALL_202	XZ10056	2010	Tibet	0.991734	111.181	lineage2	lineage2.2.1	L20_13	85	1	MDR	rpoA_p.Gly31Ser	rpoB_p.Ser450Leu	katG_p.Ser315Thr	pncA_c.-11A>G	embB_p.Met306Val, embA_c.-16C>T	rpsL_p.Lys88Arg	-	-	-	-	-	-	-	-	-	-	thyA_Chromosome:g.3073680_3074470del, thyX_c.-16C>T	-	-	-	-	-
ALL_203	XZ10144	2010	Tibet	0.99148	82.8893	lineage2	lineage2.2.1	L20_13	85	1	MDR	rpoA_p.Gly31Ser	rpoB_p.Ser450Leu	katG_p.Ser315Thr	pncA_c.-11A>G	embB_p.Met306Val, embA_c.-16C>T	rpsL_p.Lys88Arg	-	-	-	-	-	-	-	-	-	-	thyA_Chromosome:g.3073680_3074470del, thyX_c.-16C>T	-	-	-	-	-
ALL_204	XZ09138	2009	Tibet	0.990582	69.3066	lineage2	lineage2.2.1	L20_13	85	1	pre-XDR	-	rpoB_p.Val170Phe, rpoB_p.His445Tyr	katG_p.Ser315Thr	pncA_p.Thr142Pro, pncA_c.-11A>G	embB_p.Met306Val	rpsL_p.Lys88Arg	gyrB_p.Asp461Asn	gyrB_p.Asp461Asn	gyrB_p.Asp461Asn	gyrB_p.Asp461Asn	gyrB_p.Asp461Asn	-	-	-	-	-	thyX_c.-16C>T	-	-	-	-	-
ALL_205	XZ10032	2010	Tibet	0.991654	106.838	lineage2	lineage2.2.1	L20_13	85	1	MDR	-	rpoB_p.His445Arg	katG_p.Ser315Thr	-	-	rpsL_p.Lys43Arg	-	-	-	-	-	-	-	-	-	-	thyA_Chromosome:g.3073680_3074470del, thyX_c.-16C>T	-	-	-	-	-
ALL_206	XZ10052	2010	Tibet	0.991763	115.514	lineage2	lineage2.2.1	L20_13	85	1	MDR	-	rpoB_p.His445Arg	katG_p.Ser315Thr	-	-	rpsL_p.Lys43Arg	-	-	-	-	-	-	-	-	-	-	thyA_Chromosome:g.3073680_3074470del, thyX_c.-16C>T	-	-	-	-	-
ALL_207	XZ09018	2009	Tibet	0.990335	66.3754	lineage2	lineage2.2.1	L20_13	85	1	MDR	-	rpoB_p.His445Arg	katG_p.Ser315Thr	pncA_p.Val139Gly	embB_p.Met306Ile	rpsL_p.Lys43Arg	-	-	-	-	-	-	-	-	-	-	thyX_c.-16C>T	-	-	-	-	-
ALL_208	XZ10228	2010	Tibet	0.992481	110.124	lineage2	lineage2.2.1	L20_13	85	1	pre-XDR	-	rpoB_p.His445Arg	katG_p.Ser315Thr	-	embB_p.Met306Val	rpsL_p.Lys43Arg	gyrA_p.Asp94Gly	gyrA_p.Asp94Gly	gyrA_p.Asp94Gly	gyrA_p.Asp94Gly	gyrA_p.Asp94Gly	-	-	-	-	-	thyX_c.-16C>T	-	-	-	-	-
ALL_209	XZ06052	2006	Tibet	0.991845	66.255	lineage2	lineage2.2.1	L20_13	85	1	MDR	-	rpoB_p.His445Arg	katG_p.Ser315Thr	-	-	rpsL_p.Lys43Arg	-	-	-	-	-	-	-	-	-	-	thyX_c.-16C>T	-	-	-	-	-
ALL_210	XZ06016	2006	Tibet	0.992157	90.0968	lineage2	lineage2.2.1	L20_13	85	1	MDR	-	rpoB_p.His445Arg	katG_p.Ser315Thr	-	-	rpsL_p.Lys43Arg	-	-	-	-	-	-	-	-	-	-	thyA_Chromosome:g.3073680_3074470del, thyX_c.-16C>T	-	-	-	-	-
ALL_211	XZ06138	2006	Tibet	0.991378	73.0495	lineage2	lineage2.2.1	L20_13	85	1	Drug-resistant	-	-	katG_p.Ser315Thr	-	-	rpsL_p.Lys43Arg	-	-	-	-	-	-	-	-	-	-	thyX_c.-16C>T	-	-	-	-	-
ALL_212	XZ10145	2010	Tibet	0.991127	57.4004	lineage2	lineage2.2.1	L20_13	85	1	MDR	-	rpoB_p.Ser450Trp	katG_p.Ser315Thr	-	-	rpsL_p.Lys43Arg	-	-	-	-	-	-	-	-	-	-	thyA_Chromosome:g.3073680_3074470del, thyX_c.-16C>T	-	-	-	-	-
ALL_213	XZ10190	2010	Tibet	0.991512	115.151	lineage2	lineage2.2.1	L20_13	85	1	MDR	-	rpoB_p.His445Asp	katG_p.Ser315Thr	-	embB_p.Gly406Ser	rpsL_p.Lys43Arg	-	-	-	-	-	-	-	-	-	-	thyA_Chromosome:g.3073680_3074470del, thyX_c.-16C>T	-	-	-	-	-
ALL_214	XZ10211	2010	Tibet	0.991577	108.579	lineage2	lineage2.2.1	L20_13	85	1	MDR	-	rpoB_p.His445Asp	katG_p.Ser315Thr	-	embB_p.Gly406Ser	rpsL_p.Lys43Arg	-	-	-	-	-	-	-	-	-	-	thyA_Chromosome:g.3073680_3074470del, thyX_c.-16C>T	-	-	-	-	-
ALL_215	XZ09036	2009	Tibet	0.989401	84.744	lineage2	lineage2.2.1	L20_13	85	1	MDR	rpoC_p.Asn698Ser, rpoC_p.Pro1040Arg	rpoB_p.Ser450Leu	katG_p.Ser315Thr	-	-	rpsL_p.Lys43Arg	-	-	-	-	-	-	-	-	-	-	thyA_Chromosome:g.3073680_3074470del, thyX_c.-16C>T	-	-	-	-	-
ALL_216	XZ10050	2010	Tibet	0.991792	112.346	lineage2	lineage2.2.1	L20_13	85	1	MDR	rpoC_p.Asn698Ser	rpoB_p.Ser450Leu	katG_p.Ser315Thr	-	-	rpsL_p.Lys43Arg	-	-	-	-	-	-	-	-	-	-	thyA_Chromosome:g.3073680_3074470del, thyX_c.-16C>T	-	-	-	-	-
ALL_217	XZ10096	2010	Tibet	0.991186	50.9807	lineage2	lineage2.2.1	L20_13	85	1	MDR	rpoB_p.Asn437Asp	rpoB_p.Asn437Asp, rpoB_p.Leu430Pro	katG_p.Ser315Thr	-	embB_p.Met306Val	rpsL_p.Lys43Arg	-	-	-	-	-	-	-	-	-	-	thyA_Chromosome:g.3073680_3074470del, thyX_c.-16C>T	-	-	-	-	-
ALL_218	XZ10134	2010	Tibet	0.99048	50.3101	lineage2	lineage2.2.1	L20_13	85	1	MDR	-	rpoB_p.Leu430Pro	katG_p.Ser315Thr	-	-	rpsL_p.Lys43Arg	-	-	-	-	-	-	-	-	-	-	thyA_Chromosome:g.3073680_3074470del, thyX_c.-16C>T	-	-	-	-	-
ALL_219	XZ10194	2010	Tibet	0.990848	120.782	lineage2	lineage2.2.1	L20_13	85	1	MDR	-	rpoB_p.Leu430Pro	katG_p.Ser315Thr	pncA_c.375_389del	-	rpsL_p.Lys43Arg	-	-	-	-	-	-	-	-	-	-	thyA_Chromosome:g.3073680_3074470del, thyX_c.-16C>T	-	-	-	-	-
ALL_220	XZ10087	2010	Tibet	0.990534	89.7076	lineage2	lineage2.2.1	L20_13	85	1	MDR	-	rpoB_p.Leu430Pro	katG_p.Ser315Thr	-	-	rpsL_p.Lys43Arg	-	-	-	-	-	-	-	-	-	-	thyA_Chromosome:g.3073680_3074470del, thyX_c.-16C>T	-	-	-	-	-
ALL_221	XZ10005	2010	Tibet	0.991651	63.2005	lineage2	lineage2.2.1	L20_13	85	1	MDR	-	rpoB_p.Ser450Leu	katG_p.Ser315Thr	pncA_p.Asp63Gly	embB_p.Met306Leu	rpsL_p.Lys43Arg	-	-	-	-	-	-	-	-	-	-	thyA_Chromosome:g.3073680_3074470del, thyX_c.-16C>T	-	-	-	-	-
ALL_222	XZ10114	2010	Tibet	0.992948	89.4874	lineage2	lineage2.2.1	L20_13	85	1	Sensitive	-	-	-	-	-	-	-	-	-	-	-	-	-	-	-	-	-	-	-	-	-	-
ALL_223	XZ10003	2010	Tibet	0.99287	78.6869	lineage2	lineage2.2.1	L20_13	85	1	Sensitive	-	-	-	-	-	-	-	-	-	-	-	-	-	-	-	-	-	-	-	-	-	-
ALL_224	XZ10071	2010	Tibet	0.992956	96.6766	lineage2	lineage2.2.1	L20_13	85	1	Sensitive	-	-	-	-	-	-	-	-	-	-	-	-	-	-	-	-	-	-	-	-	-	-
ALL_225	XZ10054	2010	Tibet	0.992767	91.5322	lineage2	lineage2.2.1	L20_13	85	1	Drug-resistant	-	-	katG_p.Asp573Asn	-	-	-	-	-	-	-	-	-	-	-	-	-	-	-	-	-	-	-
ALL_226	XZ10122	2010	Tibet	0.992738	99.5747	lineage2	lineage2.2.1	L20_13	85	1	Sensitive	-	-	-	-	-	-	-	-	-	-	-	-	-	-	-	-	-	-	-	-	-	-
ALL_227	XZ10058	2010	Tibet	0.992834	83.0761	lineage2	lineage2.2.1	L20_13	85	1	Sensitive	-	-	-	-	-	-	-	-	-	-	-	-	-	-	-	-	-	-	-	-	-	-
ALL_228	XZ10149	2010	Tibet	0.992406	61.0076	lineage2	lineage2.2.1	L20_13	85	1	Drug-resistant	-	-	-	-	-	rpsL_p.Lys88Arg	-	-	-	-	-	-	-	-	-	-	-	-	-	-	-	-
ALL_229	XZ10079	2010	Tibet	0.992679	87.6628	lineage2	lineage2.2.1	L20_13	85	1	MDR	-	rpoB_p.His445Arg	katG_p.Ser315Thr	pncA_p.Thr76Pro	embB_p.Gly406Asp	rrs_r.907a>c	-	-	-	-	-	-	-	-	-	-	-	-	-	-	-	-
ALL_230	XZ10229	2010	Tibet	0.992202	84.9031	lineage2	lineage2.2.1	L20_13	85	1	Sensitive	-	-	-	-	-	-	-	-	-	-	-	-	-	-	-	-	-	-	-	-	-	-
ALL_231	XZ09030	2009	Tibet	0.989301	56.7307	lineage2	lineage2.2.1	L20_13	85	1	Sensitive	-	-	-	-	-	-	-	-	-	-	-	-	-	-	-	-	-	-	-	-	-	-
ALL_232	XZ10166	2010	Tibet	0.991155	53.7371	lineage2	lineage2.2.1	L20_13	85	1	Sensitive	-	-	-	-	-	-	-	-	-	-	-	-	-	-	-	-	-	-	-	-	-	-
ALL_233	XZ10065	2010	Tibet	0.991464	50.8491	lineage2	lineage2.2.1	L20_13	85	1	Sensitive	-	-	-	-	-	-	-	-	-	-	-	-	-	-	-	-	-	-	-	-	-	-
ALL_234	XZ10155	2010	Tibet	0.99173	92.028	lineage2	lineage2.2.1	L20_13	85	1	Sensitive	-	-	-	-	-	-	-	-	-	-	-	-	-	-	-	-	-	-	-	-	-	-
ALL_235	XZ06081	2006	Tibet	0.992034	129.203	lineage2	lineage2.2.1	L20_13	85	1	Sensitive	-	-	-	-	-	-	-	-	-	-	-	-	-	-	-	-	-	-	-	-	-	-
ALL_236	XZ09035	2009	Tibet	0.99114	91.5376	lineage2	lineage2.2.1	L20_13	85	1	Drug-resistant	-	rpoB_p.His445Asn	-	-	-	-	-	-	-	-	-	-	-	-	-	-	-	-	-	-	-	-
ALL_237	XZ09150	2009	Tibet	0.988598	51.0531	lineage2	lineage2.2.1	L20_13	85	1	MDR	-	rpoB_p.His445Asn	katG_Chromosome:g.2154564_2155138del	-	-	-	-	-	-	-	-	-	-	-	-	-	-	-	-	-	-	-
ALL_238	XZ06046	2006	Tibet	0.991622	105.589	lineage2	lineage2.2.1	L20_13	85	1	MDR	rpoC_p.Ile491Thr	rpoC_p.Ile491Thr, rpoB_p.Ser450Leu	katG_p.Leu141Phe, ahpC_c.-52C>T	-	embB_p.Asp354Ala	rpsL_p.Lys43Arg	-	-	-	-	-	-	-	-	-	-	-	-	-	-	-	-
ALL_239	XZ09198	2009	Tibet	0.991706	97.1949	lineage2	lineage2.2.1	L20_13	85	1	Sensitive	-	-	-	-	-	-	-	-	-	-	-	-	-	-	-	-	-	-	-	-	-	-
ALL_240	XZ10236	2010	Tibet	0.991939	89.2361	lineage2	lineage2.2.1	L20_13	85	1	Sensitive	-	-	-	-	-	-	-	-	-	-	-	-	-	-	-	-	-	-	-	-	-	-
ALL_241	XZ09142	2009	Tibet	0.99131	47.3745	lineage2	lineage2.2.1	L20_13	85	1	Sensitive	-	-	-	-	-	-	-	-	-	-	-	-	-	-	-	-	-	-	-	-	-	-
ALL_242	XZ06189	2006	Tibet	0.992523	83.1859	lineage2	lineage2.2.1	L20_13	85	1	Drug-resistant	-	-	-	-	-	rrs_r.907a>c	-	-	-	-	-	-	-	-	-	-	-	-	-	-	-	-
ALL_243	XZ09192	2009	Tibet	0.990957	109.718	lineage2	lineage2.2.1	L20_13	85	1	Sensitive	-	-	-	-	-	-	-	-	-	-	-	-	-	-	-	-	-	-	-	-	-	-
ALL_244	XZ10074	2010	Tibet	0.992416	115.727	lineage2	lineage2.2.1	L20_13	85	1	MDR	rpoB_p.Asn437Asp	rpoB_p.Leu452Pro, rpoB_p.Asn437Asp	katG_p.Ser315Asn	pncA_c.496_496del	-	rpsL_p.Lys43Arg	-	-	-	-	-	-	-	-	-	-	-	-	-	-	-	-
ALL_245	XZ06126	2006	Tibet	0.991856	77.3278	lineage2	lineage2.2.1	L20_13	85	1	Sensitive	-	-	-	-	-	-	-	-	-	-	-	-	-	-	-	-	-	-	-	-	-	-
ALL_246	XZ10158	2010	Tibet	0.991948	60.617	lineage2	lineage2.2.1	L20_13	85	1	Sensitive	-	-	-	-	-	-	-	-	-	-	-	-	-	-	-	-	-	-	-	-	-	-
ALL_247	XZ10044	2010	Tibet	0.992675	58.9686	lineage2	lineage2.2.1	L20_13	85	1	Sensitive	-	-	-	-	-	-	-	-	-	-	-	-	-	-	-	-	-	-	-	-	-	-
ALL_248	XZ09005	2009	Tibet	0.991011	70.4801	lineage2	lineage2.2.1	L20_13	85	1	Sensitive	-	-	-	-	-	-	-	-	-	-	-	-	-	-	-	-	-	-	-	-	-	-
ALL_249	XZ09034	2009	Tibet	0.991942	81.041	lineage2	lineage2.2.1	L20_14	4	0	MDR	-	rpoB_p.Leu452Pro	katG_p.Ser315Thr	-	-	rpsL_p.Lys43Arg	-	-	-	-	-	-	-	-	-	-	-	-	-	-	-	-
ALL_250	XZ06085	2006	Tibet	0.992223	67.8906	lineage2	lineage2.2.1	L20_14	4	0	MDR	-	rpoB_p.Leu452Pro	katG_p.Ser315Thr	-	-	rpsL_p.Lys43Arg	-	-	-	-	-	-	-	-	-	-	-	-	-	-	-	-
ALL_251	XZ10133	2010	Tibet	0.992464	83.9477	lineage2	lineage2.2.1	L20_14	4	0	MDR	-	rpoB_p.Leu452Pro	katG_p.Ser315Thr	-	embB_p.Asp354Ala	rpsL_p.Lys43Arg	-	-	-	-	-	-	-	-	-	-	-	-	-	-	-	-
ALL_252	XZ09089	2009	Tibet	0.983447	53.7876	lineage2	lineage2.2.1	L20_14	4	0	Drug-resistant	-	-	katG_p.Ser315Thr	-	-	rpsL_p.Lys43Arg	-	-	-	-	-	-	-	-	-	-	-	-	-	-	-	-
ALL_253	XZ10121	2010	Tibet	0.992222	105.61	lineage2	lineage2.2.1	L20_15	62	1	MDR	-	rpoB_p.His445Tyr	katG_p.Ser315Thr	-	-	rpsL_p.Lys43Arg	-	-	-	-	-	-	-	-	-	-	-	-	-	-	-	-
ALL_254	XZ10083	2010	Tibet	0.991318	86.3187	lineage2	lineage2.2.1	L20_15	62	1	MDR	-	rpoB_p.His445Tyr	katG_p.Ser315Thr	-	-	rpsL_p.Lys43Arg	-	-	-	-	-	-	-	-	-	-	-	-	-	-	-	-
ALL_255	XZ10230	2010	Tibet	0.992415	99.2333	lineage2	lineage2.2.1	L20_15	62	1	MDR	-	rpoB_p.His445Tyr	katG_p.Ser315Thr	-	-	rpsL_p.Lys43Arg	-	-	-	-	-	-	-	-	-	-	-	-	-	-	-	-
ALL_256	XZ06165	2006	Tibet	0.992075	73.2272	lineage2	lineage2.2.1	L20_15	62	1	MDR	-	rpoB_p.Gln429His, rpoB_p.His445Tyr	katG_p.Ser315Thr	-	-	rpsL_p.Lys43Arg	-	-	-	-	-	-	-	-	-	-	-	-	-	-	-	-
ALL_257	XZ09017	2009	Tibet	0.988273	51.5255	lineage2	lineage2.2.1	L20_15	62	1	MDR	-	rpoB_p.Gln429His, rpoB_p.His445Tyr	katG_p.Ser315Thr	-	embB_p.Met306Ile	rpsL_p.Lys43Arg	-	-	-	-	-	-	-	-	-	-	-	-	-	-	-	-
ALL_258	XZ06028	2006	Tibet	0.990045	55.8008	lineage2	lineage2.2.1	L20_15	62	1	MDR	-	rpoB_p.His445Tyr	katG_p.Ser315Thr	-	-	rpsL_p.Lys43Arg	-	-	-	-	-	-	-	-	-	-	-	-	-	-	-	-
ALL_259	XZ09100	2009	Tibet	0.990817	57.2538	lineage2	lineage2.2.1	L20_15	62	1	MDR	-	rpoB_p.His445Tyr	katG_p.Ser315Thr	-	embB_p.Met306Ile, embB_p.Tyr319Cys	rpsL_p.Lys43Arg	-	-	-	-	-	-	-	-	-	-	-	-	-	-	-	-
ALL_260	XZ10226	2010	Tibet	0.99178	87.3175	lineage2	lineage2.2.1	L20_15	62	1	XDR	-	rpoB_p.His445Tyr	katG_p.Ser315Thr	pncA_p.Lys96Thr	-	rpsL_p.Lys43Arg	gyrA_p.Ala90Val	gyrA_p.Ala90Val	gyrA_p.Ala90Val	gyrA_p.Ala90Val	gyrA_p.Ala90Val	rrs_r.1401a>g	rrs_r.1401a>g	rrs_r.1401a>g	rrs_r.1401a>g	-	folC_p.Arg49Pro	-	-	-	-	-
ALL_261	XZ10023	2010	Tibet	0.991112	65.7851	lineage2	lineage2.2.1	L20_15	62	1	XDR	-	rpoB_p.His445Tyr	katG_p.Ser315Thr	pncA_p.Lys96Thr	-	rpsL_p.Lys43Arg	gyrA_p.Ala90Val	gyrA_p.Ala90Val	gyrA_p.Ala90Val	gyrA_p.Ala90Val	gyrA_p.Ala90Val	rrs_r.1401a>g	rrs_r.1401a>g	rrs_r.1401a>g	rrs_r.1401a>g	-	folC_p.Arg49Pro	-	-	-	-	-
ALL_262	XZ10067	2010	Tibet	0.992292	71.6436	lineage2	lineage2.2.1	L20_15	62	1	XDR	-	rpoB_p.His445Tyr	katG_p.Ser315Thr	pncA_p.Lys96Thr	-	rpsL_p.Lys43Arg	gyrA_p.Ala90Val	gyrA_p.Ala90Val	gyrA_p.Ala90Val	gyrA_p.Ala90Val	gyrA_p.Ala90Val	rrs_r.1401a>g	rrs_r.1401a>g	rrs_r.1401a>g	rrs_r.1401a>g	-	folC_p.Arg49Pro	-	-	-	-	-
ALL_263	XZ09096	2009	Tibet	0.971081	31.226	lineage2	lineage2.2.1	L20_15	62	1	pre-XDR	-	rpoB_p.His445Tyr	katG_p.Ser315Thr	pncA_p.Lys96Thr	-	rpsL_p.Lys43Arg	gyrA_p.Ala90Val	gyrA_p.Ala90Val	gyrA_p.Ala90Val	gyrA_p.Ala90Val	gyrA_p.Ala90Val	-	-	-	-	-	folC_p.Glu40Gln	-	-	-	-	-
ALL_264	XZ10170	2010	Tibet	0.99155	94.8153	lineage2	lineage2.2.1	L20_15	62	1	Drug-resistant	-	-	katG_p.Ser315Thr	-	-	rpsL_p.Lys43Arg	-	-	-	-	-	-	-	-	-	-	-	-	-	-	-	-
ALL_265	XZ06027	2006	Tibet	0.992084	76.9984	lineage2	lineage2.2.1	L20_15	62	1	MDR	-	rpoB_p.His445Asp	katG_p.Ser315Thr	-	-	rpsL_p.Lys43Arg	-	-	-	-	-	-	-	-	-	-	-	-	-	-	-	-
ALL_266	XZ10090	2010	Tibet	0.992151	97.433	lineage2	lineage2.2.1	L20_15	62	1	Sensitive	-	-	-	-	-	-	-	-	-	-	-	-	-	-	-	-	-	-	-	-	-	-
ALL_267	XZ09066	2009	Tibet	0.991329	94.4197	lineage2	lineage2.2.1	L20_15	62	1	MDR	-	rpoB_p.His445Asp	katG_p.Ser315Thr	-	-	rrs_r.513c>t	-	-	-	-	-	-	-	-	-	-	-	-	-	-	-	-
ALL_268	XZ09125	2009	Tibet	0.988264	57.448	lineage2	lineage2.2.1	L20_15	62	1	MDR	-	rpoB_p.Leu452Pro	katG_p.Arg104Gln	pncA_p.Met175Val	-	-	-	-	-	-	-	-	-	-	-	-	-	-	-	-	-	-
ALL_269	XZ09106	2009	Tibet	0.991484	82.5561	lineage2	lineage2.2.1	L20_15	62	1	MDR	-	rpoB_p.Asp435Val	katG_p.Val1Ala	-	-	-	-	-	-	-	-	-	-	-	-	-	-	-	-	-	-	-
ALL_270	XZ09130	2009	Tibet	0.990105	71.0594	lineage2	lineage2.2.1	L20_15	62	1	MDR	-	rpoB_p.His445Arg	ahpC_c.-52C>T	-	-	-	-	-	-	-	-	-	-	-	-	-	-	-	-	-	-	-
ALL_271	XZ10140	2010	Tibet	0.990876	65.3486	lineage2	lineage2.2.1	L20_15	62	1	Sensitive	-	-	-	-	-	-	-	-	-	-	-	-	-	-	-	-	-	-	-	-	-	-
ALL_272	XZ06076	2006	Tibet	0.992183	92.9911	lineage2	lineage2.2.1	L20_15	62	1	Sensitive	-	-	-	-	-	-	-	-	-	-	-	-	-	-	-	-	-	-	-	-	-	-
ALL_273	XZ06065	2006	Tibet	0.991572	70.7837	lineage2	lineage2.2.1	L20_15	62	1	Sensitive	-	-	-	-	-	-	-	-	-	-	-	-	-	-	-	-	-	-	-	-	-	-
ALL_274	XZ09152	2009	Tibet	0.990722	65.6226	lineage2	lineage2.2.1	L20_15	62	1	Sensitive	-	-	-	-	-	-	-	-	-	-	-	-	-	-	-	-	-	-	-	-	-	-
ALL_275	XZ10131	2010	Tibet	0.991707	79.4891	lineage2	lineage2.2.1	L20_15	62	1	Sensitive	-	-	-	-	-	-	-	-	-	-	-	-	-	-	-	-	-	-	-	-	-	-
ALL_276	XZ06141	2006	Tibet	0.992112	93.5602	lineage2	lineage2.2.1	L20_15	62	1	Sensitive	-	-	-	-	-	-	-	-	-	-	-	-	-	-	-	-	-	-	-	-	-	-
ALL_277	XZ09071	2009	Tibet	0.990097	61.4844	lineage2	lineage2.2.1	L20_15	62	1	Sensitive	-	-	-	-	-	-	-	-	-	-	-	-	-	-	-	-	-	-	-	-	-	-
ALL_278	XZ06086	2006	Tibet	0.992015	49.3939	lineage2	lineage2.2.1	L20_15	62	1	MDR	rpoC_p.Ile491Val	rpoB_p.Ser450Leu	katG_p.Gly234Arg	-	embB_p.Ser347Thr	-	-	-	-	-	-	-	-	-	-	-	-	-	-	-	-	-
ALL_279	XZ10235	2010	Tibet	0.992121	77.032	lineage2	lineage2.2.1	L20_15	62	1	Sensitive	-	-	-	-	-	-	-	-	-	-	-	-	-	-	-	-	-	-	-	-	-	-
ALL_280	XZ10011	2010	Tibet	0.992124	97.1089	lineage2	lineage2.2.1	L20_15	62	1	Drug-resistant	-	-	katG_p.Ser315Thr	-	-	-	-	-	-	-	-	-	-	-	-	-	-	-	-	-	-	-
ALL_281	XZ06091	2006	Tibet	0.991991	69.9626	lineage2	lineage2.2.1	L20_15	62	1	MDR	-	rpoB_p.Leu452Pro	katG_p.Ser315Thr	-	-	-	-	-	-	-	-	-	-	-	-	-	-	-	-	-	-	-
ALL_282	XZ06002	2006	Tibet	0.992091	73.7246	lineage2	lineage2.2.1	L20_15	62	1	Sensitive	-	-	-	-	-	-	-	-	-	-	-	-	-	-	-	-	-	-	-	-	-	-
ALL_283	XZ06139	2006	Tibet	0.991755	53.6347	lineage2	lineage2.2.1	L20_15	62	1	Sensitive	-	-	-	-	-	-	-	-	-	-	-	-	-	-	-	-	-	-	-	-	-	-
ALL_284	XZ09039	2009	Tibet	0.990516	60.6385	lineage2	lineage2.2.1	L20_15	62	1	Sensitive	-	-	-	-	-	-	-	-	-	-	-	-	-	-	-	-	-	-	-	-	-	-
ALL_285	XZ09154	2009	Tibet	0.991129	82.4419	lineage2	lineage2.2.1	L20_15	62	1	Sensitive	-	-	-	-	-	-	-	-	-	-	-	-	-	-	-	-	-	-	-	-	-	-
ALL_286	XZ06162	2006	Tibet	0.991716	54.6533	lineage2	lineage2.2.1	L20_15	62	1	Sensitive	-	-	-	-	-	-	-	-	-	-	-	-	-	-	-	-	-	-	-	-	-	-
ALL_287	XZ10199	2010	Tibet	0.992063	118.342	lineage2	lineage2.2.1	L20_15	62	1	Sensitive	-	-	-	-	-	-	-	-	-	-	-	-	-	-	-	-	-	-	-	-	-	-
ALL_288	XZ06132	2006	Tibet	0.991877	62.039	lineage2	lineage2.2.1	L20_15	62	1	Sensitive	-	-	-	-	-	-	-	-	-	-	-	-	-	-	-	-	-	-	-	-	-	-
ALL_289	XZ10124	2010	Tibet	0.990917	97.0281	lineage2	lineage2.2.1	L20_15	62	1	MDR	-	rpoB_p.Leu452Pro	katG_p.Ser315Thr	-	-	rpsL_p.Lys88Arg	-	-	-	-	-	-	-	-	-	-	-	-	-	-	-	-
ALL_290	XZ10195	2010	Tibet	0.991038	120.255	lineage2	lineage2.2.1	L20_15	62	1	MDR	-	rpoB_p.Leu452Pro	katG_p.Ser315Thr	-	embB_p.Met306Ile	rpsL_p.Lys88Arg	-	-	-	-	-	-	-	-	-	-	-	-	-	-	-	-
ALL_291	XZ06057	2006	Tibet	0.991076	93.0388	lineage2	lineage2.2.1	L20_15	62	1	MDR	-	rpoB_p.Val170Phe	katG_p.Ser315Thr	-	embB_p.Met306Val	rpsL_p.Lys88Arg	-	-	-	-	-	-	-	-	-	-	-	-	-	-	-	-
ALL_292	XZ09110	2009	Tibet	0.989394	60.2404	lineage2	lineage2.2.1	L20_15	62	1	Sensitive	-	-	-	-	-	-	-	-	-	-	-	-	-	-	-	-	-	-	-	-	-	-
ALL_293	XZ09010	2009	Tibet	0.990834	55.4278	lineage2	lineage2.2.1	L20_15	62	1	Sensitive	-	-	-	-	-	-	-	-	-	-	-	-	-	-	-	-	-	-	-	-	-	-
ALL_294	XZ10171	2010	Tibet	0.989977	26.8833	lineage2	lineage2.2.1	L20_15	62	1	Sensitive	-	-	-	-	-	-	-	-	-	-	-	-	-	-	-	-	-	-	-	-	-	-
ALL_295	XZ10100	2010	Tibet	0.992031	52.8866	lineage2	lineage2.2.1	L20_15	62	1	Sensitive	-	-	-	-	-	-	-	-	-	-	-	-	-	-	-	-	-	-	-	-	-	-
ALL_296	XZ06036	2006	Tibet	0.991111	54.2557	lineage2	lineage2.2.1	L20_15	62	1	Drug-resistant	-	rpoB_p.Ser450Leu	-	-	-	-	-	-	-	-	-	-	-	-	-	-	-	-	-	-	-	-
ALL_297	XZ06072	2006	Tibet	0.991979	88.757	lineage2	lineage2.2.1	L20_15	62	1	Sensitive	-	-	-	-	-	-	-	-	-	-	-	-	-	-	-	-	-	-	-	-	-	-
ALL_298	XZ09203	2009	Tibet	0.990114	81.1335	lineage2	lineage2.2.1	L20_15	62	1	Sensitive	-	-	-	-	-	-	-	-	-	-	-	-	-	-	-	-	-	-	-	-	-	-
ALL_299	XZ09074	2009	Tibet	0.991107	66.5716	lineage2	lineage2.2.1	L20_15	62	1	Sensitive	-	-	-	-	-	-	-	-	-	-	-	-	-	-	-	-	-	-	-	-	-	-
ALL_300	XZ09004	2009	Tibet	0.991047	70.8713	lineage2	lineage2.2.1	L20_15	62	1	Sensitive	-	-	-	-	-	-	-	-	-	-	-	-	-	-	-	-	-	-	-	-	-	-
ALL_301	XZ09191	2009	Tibet	0.990365	54.3841	lineage2	lineage2.2.1	L20_15	62	1	Drug-resistant	-	rpoB_p.Ser450Leu	-	-	-	-	-	-	-	-	-	-	-	-	-	-	-	-	-	-	-	-
ALL_302	XZ09140	2009	Tibet	0.990535	61.8078	lineage2	lineage2.2.1	L20_15	62	1	Sensitive	-	-	-	-	-	-	-	-	-	-	-	-	-	-	-	-	-	-	-	-	-	-
ALL_303	XZ09128	2009	Tibet	0.99033	73.5935	lineage2	lineage2.2.1	L20_15	62	1	pre-XDR	-	rpoB_p.Ser450Leu	katG_p.Ser315Thr	-	embB_p.Gly406Asp	rpsL_p.Lys88Arg	gyrA_p.Ala90Val	gyrA_p.Ala90Val	gyrA_p.Ala90Val	gyrA_p.Ala90Val	gyrA_p.Ala90Val	-	-	-	-	-	-	-	-	-	-	-
ALL_304	XZ10116	2010	Tibet	0.992105	90.8063	lineage2	lineage2.2.1	L20_15	62	1	MDR	-	rpoB_p.Ser450Leu	fabG1_c.-15C>T	-	-	rpsL_p.Lys43Arg	-	-	-	-	-	-	-	-	-	fabG1_c.-15C>T	-	-	-	-	-	-
ALL_305	XZ06082	2006	Tibet	0.991509	76.5002	lineage2	lineage2.2.1	L20_15	62	1	Drug-resistant	-	rpoB_p.Ser450Leu	-	pncA_p.Val7Phe	-	-	-	-	-	-	-	-	-	-	-	-	-	-	-	-	-	-
ALL_306	XZ06038	2006	Tibet	0.989951	53.1403	lineage2	lineage2.2.1	L20_15	62	1	Drug-resistant	-	rpoB_p.His445Tyr, rpoB_c.289_290insTGTCGT	-	pncA_c.197_198insTCCTC	embA_c.-16C>G	rpsL_p.Lys43Arg	-	-	-	-	-	-	-	-	-	-	thyA_p.Phe152Val	-	-	-	-	-
ALL_307	XZ06160	2006	Tibet	0.991818	84.0799	lineage2	lineage2.2.1	L20_15	62	1	Sensitive	-	-	-	-	-	-	-	-	-	-	-	-	-	-	-	-	-	-	-	-	-	-
ALL_308	XZ09098	2009	Tibet	0.991099	70.0327	lineage2	lineage2.2.1	L20_15	62	1	Drug-resistant	-	rpoB_p.Leu452Pro	-	-	-	-	-	-	-	-	-	-	-	-	-	-	-	-	-	-	-	-
ALL_309	XZ06064	2006	Tibet	0.991317	75.4848	lineage2	lineage2.2.1	L20_15	62	1	Sensitive	-	-	-	-	-	-	-	-	-	-	-	-	-	-	-	-	-	-	-	-	-	-
ALL_310	XZ09135	2009	Tibet	0.989193	65.3496	lineage2	lineage2.2.1	L20_15	62	1	Drug-resistant	-	-	ahpC_c.-48G>A, katG_p.Ser315Gly	-	-	-	-	-	-	-	-	-	-	-	-	-	-	-	-	-	-	-
ALL_311	XZ10175	2010	Tibet	0.99187	126.103	lineage2	lineage2.2.1	L20_15	62	1	Drug-resistant	-	rpoB_p.His445Arg	-	-	embB_p.Met306Ile	-	-	-	-	-	-	-	-	-	-	-	-	-	-	-	-	-
ALL_312	XZ06067	2006	Tibet	0.992105	88.4181	lineage2	lineage2.2.1	L20_15	62	1	Sensitive	-	-	-	-	-	-	-	-	-	-	-	-	-	-	-	-	-	-	-	-	-	-
ALL_313	XZ09197	2009	Tibet	0.991163	93.4268	lineage2	lineage2.2.1	L20_15	62	1	Sensitive	-	-	-	-	-	-	-	-	-	-	-	-	-	-	-	-	-	-	-	-	-	-
ALL_314	XZ06029	2006	Tibet	0.989047	38.3605	lineage2	lineage2.2.1	L20_15	62	1	MDR	-	rpoB_p.His445Asp	katG_p.Ser315Thr	-	-	rpsL_p.Lys43Arg	-	-	-	-	-	-	-	-	-	-	-	-	-	-	-	-
ALL_315	XZ10105	2010	Tibet	0.991513	80.0072	lineage2	lineage2.2.1	-	-	0	Sensitive	-	-	-	-	-	-	-	-	-	-	-	-	-	-	-	-	-	-	-	-	-	-
ALL_316	XZ09058	2009	Tibet	0.989953	60.9073	lineage2	lineage2.2.1	L20_16	3	0	MDR	-	rpoB_p.His445Asp	katG_p.Ser315Thr	-	embA_c.-16C>T	rpsL_p.Lys43Arg	-	-	-	-	-	-	-	-	-	-	-	-	-	-	-	-
ALL_317	XZ09124	2009	Tibet	0.977024	38.4486	lineage2	lineage2.2.1	L20_16	3	0	MDR	-	rpoB_p.His445Asp	katG_p.Ser315Thr	-	embA_c.-16C>T	rpsL_p.Lys43Arg	-	-	-	-	-	-	-	-	-	-	-	-	-	-	-	-
ALL_318	XZ09057	2009	Tibet	0.989594	63.9366	lineage2	lineage2.2.1	L20_16	3	0	MDR	-	rpoB_p.His445Asp, rpoB_p.Asp435Val	katG_p.Ser315Thr	-	embA_c.-16C>T	rpsL_p.Lys43Arg	-	-	-	-	-	-	-	-	-	-	-	-	-	-	-	-
ALL_319	XZ10112	2010	Tibet	0.992059	87.4433	lineage2	lineage2.2.1	L20_17	3	0	Sensitive	-	-	-	-	-	-	-	-	-	-	-	-	-	-	-	-	-	-	-	-	-	-
ALL_320	XZ10081	2010	Tibet	0.991758	96.6534	lineage2	lineage2.2.1	L20_17	3	0	Sensitive	-	-	-	-	-	-	-	-	-	-	-	-	-	-	-	-	-	-	-	-	-	-
ALL_321	XZ09173	2009	Tibet	0.992061	85.6275	lineage2	lineage2.2.1	L20_17	3	0	Sensitive	-	-	-	-	-	-	-	-	-	-	-	-	-	-	-	-	-	-	-	-	-	-
ALL_322	XZ06031	2006	Tibet	0.990678	50.7001	lineage2	lineage2.2.1	-	-	0	MDR	-	rpoB_p.Leu452Pro	katG_p.Ser315Thr	pncA_c.452_452del	embB_p.Asp1024Asn, embA_c.-16C>T	rpsL_p.Lys43Arg	-	-	-	-	-	-	-	-	-	-	-	-	-	-	-	-
ALL_323	XZ10207	2010	Tibet	0.99056	112.286	lineage2	lineage2.2.1	L20_18	3	0	Drug-resistant	-	-	katG_p.Ser315Thr	-	-	-	-	-	-	-	-	-	-	-	-	-	-	-	-	-	-	-
ALL_324	XZ09162	2009	Tibet	0.992067	62.3621	lineage2	lineage2.2.1	L20_18	3	0	Sensitive	-	-	-	-	-	-	-	-	-	-	-	-	-	-	-	-	-	-	-	-	-	-
ALL_325	XZ10020	2010	Tibet	0.992726	100.913	lineage2	lineage2.2.1	L20_18	3	0	XDR	rpoC_p.Asp485Tyr	rpoB_p.Ser450Leu	katG_p.Ser315Thr	pncA_p.Glu107*	embB_p.Asp328Tyr	rpsL_p.Lys88Arg	gyrA_p.Asp94Asn	gyrA_p.Asp94Asn	gyrA_p.Asp94Asn	gyrA_p.Asp94Asn	gyrA_p.Asp94Asn	rrs_r.1484g>t	rrs_r.1484g>t	rrs_r.1484g>t	rrs_r.1484g>t	ethA_c.1047_1047del	-	-	-	-	-	fbiA_p.Arg175His
ALL_326	XZ06078	2006	Tibet	0.992944	82.1913	lineage2	lineage2.2.1	L20_19	2	0	Sensitive	-	-	-	-	-	-	-	-	-	-	-	-	-	-	-	-	-	-	-	-	-	-
ALL_327	XZ06077	2006	Tibet	0.99271	91.0972	lineage2	lineage2.2.1	L20_19	2	0	Sensitive	-	-	-	-	-	-	-	-	-	-	-	-	-	-	-	-	-	-	-	-	-	-
ALL_328	XZ10021	2010	Tibet	0.992416	97.314	lineage2	lineage2.2.1	L23_01	28	1	Sensitive	-	-	-	-	-	-	-	-	-	-	-	-	-	-	-	-	-	-	-	-	-	-
ALL_329	XZ06171	2006	Tibet	0.99219	104.385	lineage2	lineage2.2.1	L23_01	28	1	Sensitive	-	-	-	-	-	-	-	-	-	-	-	-	-	-	-	-	-	-	-	-	-	-
ALL_330	XZ10183	2010	Tibet	0.992397	124.325	lineage2	lineage2.2.1	L23_01	28	1	Drug-resistant	-	-	-	-	embC_p.Ile297Thr	-	-	-	-	-	-	-	-	-	-	-	-	-	-	-	-	-
ALL_331	XZ09049	2009	Tibet	0.990652	58.7705	lineage2	lineage2.2.1	L23_01	28	1	Sensitive	-	-	-	-	-	-	-	-	-	-	-	-	-	-	-	-	-	-	-	-	-	-
ALL_332	XZ10129	2010	Tibet	0.992277	102.881	lineage2	lineage2.2.1	L23_01	28	1	Sensitive	-	-	-	-	-	-	-	-	-	-	-	-	-	-	-	-	-	-	-	-	-	-
ALL_333	XZ10225	2010	Tibet	0.992928	84.1833	lineage2	lineage2.2.1	L23_01	28	1	Sensitive	-	-	-	-	-	-	-	-	-	-	-	-	-	-	-	-	-	-	-	-	-	-
ALL_334	XZ10108	2010	Tibet	0.992526	96.6722	lineage2	lineage2.2.1	L23_01	28	1	Sensitive	-	-	-	-	-	-	-	-	-	-	-	-	-	-	-	-	-	-	-	-	-	-
ALL_335	XZ09179	2009	Tibet	0.992694	80.1541	lineage2	lineage2.2.1	L23_01	28	1	MDR	-	rpoB_p.His445Tyr	katG_p.Ser315Gly, ahpC_c.-54C>T	-	embB_p.Gln497Lys	rpsL_p.Lys43Arg	-	-	-	-	-	-	-	-	-	-	-	-	-	-	-	-
ALL_336	XZ10109	2010	Tibet	0.991982	90.7775	lineage2	lineage2.2.1	L23_01	28	1	Sensitive	-	-	-	-	-	-	-	-	-	-	-	-	-	-	-	-	-	-	-	-	-	-
ALL_337	XZ10162	2010	Tibet	0.991596	95.5602	lineage2	lineage2.2.1	L23_01	28	1	Sensitive	-	-	-	-	-	-	-	-	-	-	-	-	-	-	-	-	-	-	-	-	-	-
ALL_338	XZ10219	2010	Tibet	0.992586	74.0005	lineage2	lineage2.2.1	L23_01	28	1	Drug-resistant	-	-	katG_p.Leu141Phe, katG_p.Val1Ala	-	embB_p.Met306Ile	-	-	-	-	-	-	-	-	-	-	-	-	-	-	-	-	-
ALL_339	XZ06137	2006	Tibet	0.992431	99.9907	lineage2	lineage2.2.1	L23_01	28	1	Sensitive	-	-	-	-	-	-	-	-	-	-	-	-	-	-	-	-	-	-	-	-	-	-
ALL_340	XZ06172	2006	Tibet	0.991917	87.4815	lineage2	lineage2.2.1	L23_01	28	1	Sensitive	-	-	-	-	-	-	-	-	-	-	-	-	-	-	-	-	-	-	-	-	-	-
ALL_341	XZ09195	2009	Tibet	0.991635	99.5462	lineage2	lineage2.2.1	L23_01	28	1	Sensitive	-	-	-	-	-	-	-	-	-	-	-	-	-	-	-	-	-	-	-	-	-	-
ALL_342	XZ06173	2006	Tibet	0.991849	89.702	lineage2	lineage2.2.1	L23_01	28	1	MDR	-	rpoB_p.Ser450Leu	ahpC_c.-54C>T	-	-	rpsL_p.Lys88Met	-	-	-	-	-	-	-	-	-	-	-	-	-	-	-	-
ALL_343	XZ10019	2010	Tibet	0.993481	122.659	lineage2	lineage2.2.1	L23_01	28	1	Sensitive	-	-	-	-	-	-	-	-	-	-	-	-	-	-	-	-	-	-	-	-	-	-
ALL_344	XZ09079	2009	Tibet	0.988311	62.484	lineage2	lineage2.2.1	L23_01	28	1	MDR	-	rpoB_p.Ser450Leu	katG_c.-10A>C	-	-	-	-	-	-	-	-	-	-	-	-	-	-	-	-	-	-	-
ALL_345	XZ06115	2006	Tibet	0.989976	100.799	lineage2	lineage2.2.1	L23_01	28	1	MDR	rpoA_p.Thr187Ala	rpoB_p.Ser450Leu	katG_p.Trp300Gly	pncA_c.-11A>G	embB_p.Met306Ile	-	-	-	-	-	-	-	-	-	-	-	-	-	-	-	-	-
ALL_346	XZ09056	2009	Tibet	0.988828	92.1111	lineage2	lineage2.2.1	L23_01	28	1	Sensitive	-	-	-	-	-	-	-	-	-	-	-	-	-	-	-	-	-	-	-	-	-	-
ALL_347	XZ06154	2006	Tibet	0.990881	26.3733	lineage2	lineage2.2.1	L23_01	28	1	Sensitive	-	-	-	-	-	-	-	-	-	-	-	-	-	-	-	-	-	-	-	-	-	-
ALL_348	XZ10103	2010	Tibet	0.991949	55.5714	lineage2	lineage2.2.1	L23_01	28	1	Sensitive	-	-	-	-	-	-	-	-	-	-	-	-	-	-	-	-	-	-	-	-	-	-
ALL_349	XZ06066	2006	Tibet	0.991248	73.113	lineage2	lineage2.2.1	L23_01	28	1	Drug-resistant	-	-	-	-	-	rpsL_p.Lys43Arg	-	-	-	-	-	-	-	-	-	-	-	-	-	-	-	-
ALL_350	XZ09158	2009	Tibet	0.99113	43.4693	lineage2	lineage2.2.1	L23_01	28	1	MDR	-	rpoB_p.Ser450Cys, rpoB_p.Asp435Gly	katG_p.Ser315Thr	-	embB_p.Asp354Ala	rpsL_p.Lys88Arg	-	-	-	-	-	-	-	-	-	-	-	-	-	-	-	-
ALL_351	XZ10203	2010	Tibet	0.992699	135.88	lineage2	lineage2.2.1	L23_01	28	1	MDR	-	rpoB_p.Ser450Cys, rpoB_p.Asp435Gly	katG_p.Ser315Thr	-	embB_p.Asp354Ala	rpsL_p.Lys88Arg	-	-	-	-	-	-	-	-	-	-	-	-	-	-	-	-
ALL_352	XZ10027	2010	Tibet	0.993628	72.2151	lineage2	lineage2.2.1	L23_01	28	1	MDR	-	rpoB_p.Ser450Cys, rpoB_p.Asp435Gly	katG_p.Ser315Thr	-	embB_p.Asp354Ala	rpsL_p.Lys88Arg	-	-	-	-	-	-	-	-	-	-	-	-	-	-	-	-
ALL_353	XZ06144	2006	Tibet	0.99247	79.4556	lineage2	lineage2.2.1	L23_01	28	1	MDR	-	rpoC_p.Phe452Ser, rpoB_p.Ser450Leu	katG_p.Met420Thr	-	-	-	-	-	-	-	-	-	-	-	-	-	-	-	-	-	-	-
ALL_354	XZ06012	2006	Tibet	0.99267	82.7437	lineage2	lineage2.2.1	L23_01	28	1	MDR	-	rpoC_p.Phe452Ser, rpoB_p.Ser450Leu	katG_p.Met420Thr	-	-	-	-	-	-	-	-	-	-	-	-	-	-	-	-	-	-	-
ALL_355	XZ09132	2009	Tibet	0.992405	79.1855	lineage2	lineage2.2.1	L23_01	28	1	Sensitive	-	-	-	-	-	-	-	-	-	-	-	-	-	-	-	-	-	-	-	-	-	-
ALL_356	XZ10053	2010	Tibet	0.991946	78.4847	lineage2	lineage2.2.1	L23_02	7	0	Sensitive	-	-	-	-	-	-	-	-	-	-	-	-	-	-	-	-	-	-	-	-	-	-
ALL_357	XZ06177	2006	Tibet	0.99247	84.9927	lineage2	lineage2.2.1	L23_02	7	0	Sensitive	-	-	-	-	-	-	-	-	-	-	-	-	-	-	-	-	-	-	-	-	-	-
ALL_358	XZ06101	2006	Tibet	0.992586	77.3718	lineage2	lineage2.2.1	L23_02	7	0	Sensitive	-	-	-	-	-	-	-	-	-	-	-	-	-	-	-	-	-	-	-	-	-	-
ALL_359	XZ06071	2006	Tibet	0.992593	94.2346	lineage2	lineage2.2.1	L23_02	7	0	Sensitive	-	-	-	-	-	-	-	-	-	-	-	-	-	-	-	-	-	-	-	-	-	-
ALL_360	XZ10040	2010	Tibet	0.994107	88.8887	lineage2	lineage2.2.1	L23_02	7	0	Drug-resistant	-	rpoB_p.Ser450Leu	-	-	embB_p.Met306Ile	-	-	-	-	-	-	-	-	-	-	-	-	-	-	-	-	-
ALL_361	XZ09083	2009	Tibet	0.984752	43.1495	lineage2	lineage2.2.1	L23_02	7	0	Sensitive	-	-	-	-	-	-	-	-	-	-	-	-	-	-	-	-	-	-	-	-	-	-
ALL_362	XZ06001	2006	Tibet	0.992957	92.6751	lineage2	lineage2.2.1	L23_02	7	0	MDR	-	rpoB_p.Ser450Leu	inhA_p.Ser94Ala, katG_p.Ala172Thr	-	-	-	-	-	-	-	-	-	-	-	-	inhA_p.Ser94Ala	-	-	-	-	-	-
ALL_363	XZ10016	2010	Tibet	0.991394	89.8573	lineage2	lineage2.2.1	L23_03	6	0	Drug-resistant	-	rpoB_p.His445Tyr	-	pncA_p.Thr76Pro	-	-	gyrA_p.Ala90Val, gyrA_p.Gly88Ala	gyrA_p.Ala90Val, gyrA_p.Gly88Ala	gyrA_p.Ala90Val, gyrA_p.Gly88Ala	gyrA_p.Ala90Val, gyrA_p.Gly88Ala	gyrA_p.Ala90Val, gyrA_p.Gly88Ala	-	-	-	-	-	-	-	-	-	-	-
ALL_364	XZ10073	2010	Tibet	0.991068	73.7869	lineage2	lineage2.2.1	L23_03	6	0	pre-XDR	-	rpoB_p.His445Tyr	katG_Chromosome:g.2155728_2156147del	pncA_p.Thr76Pro	-	-	gyrA_p.Gly88Ala	gyrA_p.Gly88Ala	gyrA_p.Gly88Ala	gyrA_p.Gly88Ala	gyrA_p.Gly88Ala	-	-	-	-	-	-	-	-	-	-	-
ALL_365	XZ09164	2009	Tibet	0.990991	76.4547	lineage2	lineage2.2.1	L23_03	6	0	Drug-resistant	-	rpoB_p.His445Tyr	-	pncA_p.Thr76Pro	-	-	gyrA_p.Ala90Val	gyrA_p.Ala90Val	gyrA_p.Ala90Val	gyrA_p.Ala90Val	gyrA_p.Ala90Val	-	-	-	-	-	-	-	-	-	-	-
ALL_366	XZ10234	2010	Tibet	0.993273	108.847	lineage2	lineage2.2.1	L23_03	6	0	Drug-resistant	-	rpoB_p.Ser450Leu	-	pncA_p.Thr76Pro	-	-	-	-	-	-	-	-	-	-	-	-	-	-	-	-	-	-
ALL_367	XZ09144	2009	Tibet	0.99024	60.493	lineage2	lineage2.2.1	L23_03	6	0	pre-XDR	rpoA_p.Val183Ala, rpoB_p.Met434Val	rpoB_p.Leu430Pro	ahpC_c.-57C>T, katG_c.71_72insG	pncA_p.Thr76Pro	-	-	gyrB_p.Thr500Asn, gyrA_p.His70Arg	gyrB_p.Thr500Asn, gyrA_p.His70Arg	gyrB_p.Thr500Asn, gyrA_p.His70Arg	gyrB_p.Thr500Asn, gyrA_p.His70Arg	gyrB_p.Thr500Asn, gyrA_p.His70Arg	-	-	-	-	-	-	-	-	-	-	-
ALL_368	XZ06113	2006	Tibet	0.992962	83.0958	lineage2	lineage2.2.1	L23_03	6	0	Drug-resistant	-	-	katG_p.Ser315Thr	pncA_p.Thr76Pro	-	-	-	-	-	-	-	-	-	-	-	-	-	-	-	-	-	-
ALL_369	XZ09118	2009	Tibet	0.987379	38.7409	lineage2	lineage2.2.1	-	-	0	Sensitive	-	-	-	-	-	-	-	-	-	-	-	-	-	-	-	-	-	-	-	-	-	-
ALL_370	XZ10029	2010	Tibet	0.991862	78.9366	lineage2	lineage2.2.1	L23_04	31	1	pre-XDR	-	rpoB_p.Ser431Gly, rpoB_p.Leu430Pro	katG_p.Ser315Thr	pncA_c.104_104del	embB_p.Met306Ile	rpsL_p.Lys43Arg	gyrA_p.Asp94Ala	gyrA_p.Asp94Ala	gyrA_p.Asp94Ala	gyrA_p.Asp94Ala	gyrA_p.Asp94Ala	-	-	-	-	-	-	-	-	-	-	-
ALL_371	XZ10089	2010	Tibet	0.992223	91.8141	lineage2	lineage2.2.1	L23_04	31	1	pre-XDR	-	rpoB_p.Ser431Gly, rpoB_p.Leu430Pro	katG_p.Ser315Thr	pncA_c.104_104del	embB_p.Met306Ile	rpsL_p.Lys43Arg	gyrA_p.Asp94Ala	gyrA_p.Asp94Ala	gyrA_p.Asp94Ala	gyrA_p.Asp94Ala	gyrA_p.Asp94Ala	-	-	-	-	-	-	-	-	-	-	-
ALL_372	XZ06194	2006	Tibet	0.991972	92.9406	lineage2	lineage2.2.1	L23_04	31	1	MDR	rpoC_p.Val1252Leu	rpoB_p.Ser431Gly, rpoB_p.Leu430Pro	katG_p.Ser315Thr	pncA_c.104_104del	embB_p.Met306Ile	rpsL_p.Lys43Arg	-	-	-	-	-	-	-	-	-	-	-	-	-	-	-	-
ALL_373	XZ06205	2006	Tibet	0.992449	67.5528	lineage2	lineage2.2.1	L23_04	31	1	pre-XDR	-	rpoB_p.His445Tyr	fabG1_c.-8T>A, katG_p.Ser315Thr	pncA_p.Cys72Arg	embA_c.-16C>T, embB_p.Met306Ile	rpsL_p.Lys43Arg	gyrA_p.Ala90Val	gyrA_p.Ala90Val	gyrA_p.Ala90Val	gyrA_p.Ala90Val	gyrA_p.Ala90Val	-	-	-	-	-	-	-	-	-	-	-
ALL_374	XZ06011	2006	Tibet	0.991993	89.0664	lineage2	lineage2.2.1	L23_04	31	1	MDR	-	rpoB_p.His445Arg	katG_p.Ser315Thr	pncA_c.302_303insG	embB_p.Met306Ile	rpsL_p.Lys43Arg	-	-	-	-	-	-	-	-	-	-	-	-	-	-	-	-
ALL_375	XZ06127	2006	Tibet	0.99159	49.264	lineage2	lineage2.2.1	L23_04	31	1	MDR	-	rpoB_p.His445Arg	katG_p.Ser315Thr	pncA_c.302_303insG	embB_p.Met306Ile	rpsL_p.Lys43Arg	-	-	-	-	-	-	-	-	-	-	-	-	-	-	-	-
ALL_376	XZ10126	2010	Tibet	0.98935	28.6943	lineage2	lineage2.2.1	L23_04	31	1	MDR	-	rpoB_p.Asp435Val, rpoB_p.Phe433Leu	katG_p.Ser315Thr	-	embB_p.Met306Ile	rpsL_p.Lys43Arg	-	-	-	-	-	-	-	-	-	-	-	-	-	-	-	-
ALL_377	XZ10184	2010	Tibet	0.992323	112.472	lineage2	lineage2.2.1	L23_04	31	1	MDR	-	rpoB_p.Asp435Val, rpoB_p.Phe433Leu	katG_p.Ser315Thr	-	embB_p.Met306Ile	rpsL_p.Lys43Arg	-	-	-	-	-	-	-	-	-	-	-	-	-	-	-	-
ALL_378	XZ10049	2010	Tibet	0.992537	86.4849	lineage2	lineage2.2.1	L23_04	31	1	pre-XDR	rpoC_p.Val483Gly	rpoB_p.Ser450Leu	katG_p.Ser315Thr	pncA_p.Leu4Ser	embB_p.Gly406Ser, embA_c.-16C>T	rpsL_p.Lys43Arg	gyrA_p.Ala90Val, gyrA_p.Asp94Ala	gyrA_p.Ala90Val, gyrA_p.Asp94Ala	gyrA_p.Ala90Val, gyrA_p.Asp94Ala	gyrA_p.Ala90Val, gyrA_p.Asp94Ala	gyrA_p.Ala90Val, gyrA_p.Asp94Ala	-	-	-	-	-	-	-	-	-	-	-
ALL_379	XZ10092	2010	Tibet	0.992372	50.1638	lineage2	lineage2.2.1	L23_04	31	1	MDR	-	rpoB_p.Asp435Tyr, rpoB_p.Leu430Pro	katG_p.Ser315Thr	pncA_p.Val139Ala	-	rpsL_p.Lys43Arg	-	-	-	-	-	-	-	-	-	-	-	-	-	-	-	-
ALL_380	XZ06010	2006	Tibet	0.991433	52.1355	lineage2	lineage2.2.1	L23_04	31	1	MDR	-	rpoB_p.Asp435Tyr, rpoB_p.Leu430Pro	katG_p.Ser315Thr	pncA_p.Val139Ala	-	rpsL_p.Lys43Arg	-	-	-	-	-	-	-	-	-	-	-	-	-	-	-	-
ALL_381	XZ06121	2006	Tibet	0.991086	70.904	lineage2	lineage2.2.1	L23_04	31	1	MDR	-	rpoB_p.Asp435Tyr, rpoB_p.Leu430Pro	katG_p.Ser315Thr	pncA_p.Arg154Gly, pncA_p.Pro54Leu, pncA_p.Val139Ala	-	rpsL_p.Lys43Arg	-	-	-	-	-	-	-	-	-	-	-	-	-	-	-	-
ALL_382	XZ06140	2006	Tibet	0.992407	73.965	lineage2	lineage2.2.1	L23_04	31	1	pre-XDR	-	rpoB_p.Asp435Tyr	katG_p.Ser315Thr	-	embA_c.-12C>T	rpsL_p.Lys43Arg	gyrA_p.Asp94Ala	gyrA_p.Asp94Ala	gyrA_p.Asp94Ala	gyrA_p.Asp94Ala	gyrA_p.Asp94Ala	-	-	-	-	-	-	-	-	-	-	-
ALL_383	XZ09147	2009	Tibet	0.99178	73.2617	lineage2	lineage2.2.1	L23_04	31	1	MDR	-	rpoB_p.Leu430Pro	katG_p.Ser315Thr	-	-	rpsL_p.Lys43Arg	-	-	-	-	-	-	-	-	-	-	-	-	-	-	-	-
ALL_384	XZ09090	2009	Tibet	0.987435	47.3461	lineage2	lineage2.2.1	L23_04	31	1	MDR	-	rpoB_p.Leu430Pro	katG_p.Ser315Thr	pncA_c.391_392insGG	-	rpsL_p.Lys43Arg	-	-	-	-	-	-	-	-	-	-	-	-	-	-	-	-
ALL_385	XZ09068	2009	Tibet	0.992294	89.681	lineage2	lineage2.2.1	L23_04	31	1	MDR	rpoB_p.Ala451Val	rpoB_p.Asp435Gly, rpoB_p.Leu430Pro	katG_p.Ser315Thr	-	-	rpsL_p.Lys43Arg	-	-	-	-	-	-	-	-	-	-	-	-	-	-	-	-
ALL_386	XZ09104	2009	Tibet	0.973992	36.3353	lineage2	lineage2.2.1	L23_04	31	1	MDR	-	rpoB_p.Asp435Gly, rpoB_p.Leu430Pro	katG_p.Ser315Thr	-	-	rpsL_p.Lys43Arg	-	-	-	-	-	-	-	-	-	-	-	-	-	-	-	-
ALL_387	XZ06120	2006	Tibet	0.992444	64.2773	lineage2	lineage2.2.1	L23_04	31	1	MDR	rpoC_p.Gly433Ser	rpoB_p.Ser450Leu	katG_p.Ser315Thr	-	-	rpsL_p.Lys43Arg	-	-	-	-	-	-	-	-	-	-	-	-	-	-	-	-
ALL_388	XZ10070	2010	Tibet	0.992468	107.383	lineage2	lineage2.2.1	L23_04	31	1	XDR	rpoC_p.Gly433Ser	rpoB_p.Ser450Leu	katG_p.Ser315Thr	-	embB_p.Met306Leu	rpsL_p.Lys43Arg	gyrA_p.Asp94Asn	gyrA_p.Asp94Asn	gyrA_p.Asp94Asn	gyrA_p.Asp94Asn	gyrA_p.Asp94Asn	rrs_r.1401a>g	rrs_r.1401a>g	rrs_r.1401a>g	rrs_r.1401a>g	-	-	-	-	-	-	-
ALL_389	XZ10196	2010	Tibet	0.992494	128.639	lineage2	lineage2.2.1	L23_04	31	1	MDR	rpoC_p.Gly433Ser	rpoB_p.Ser450Leu	katG_p.Ser315Thr	pncA_p.Trp119*	embB_p.Met306Val	rpsL_p.Lys43Arg	-	-	-	-	-	-	-	-	-	-	-	-	-	-	-	-
ALL_390	XZ09097	2009	Tibet	0.991564	68.9502	lineage2	lineage2.2.1	L23_04	31	1	Drug-resistant	-	-	katG_p.Ser315Thr	-	-	rpsL_p.Lys43Arg	-	-	-	-	-	-	-	-	-	-	-	-	-	-	-	-
ALL_391	XZ09073	2009	Tibet	0.991965	96.2646	lineage2	lineage2.2.1	L23_04	31	1	Drug-resistant	-	-	katG_p.Ser315Thr	-	-	rpsL_p.Lys43Arg	-	-	-	-	-	-	-	eis_c.-12C>T	-	-	-	-	-	-	-	-
ALL_392	XZ06130	2006	Tibet	0.99224	78.9372	lineage2	lineage2.2.1	L23_04	31	1	Drug-resistant	-	-	katG_p.Ser315Thr	-	-	rpsL_p.Lys43Arg	-	-	-	-	-	-	-	eis_c.-12C>T	-	-	-	-	-	-	-	-
ALL_393	XZ10007	2010	Tibet	0.992307	72.3897	lineage2	lineage2.2.1	L23_04	31	1	Drug-resistant	-	-	katG_p.Ser315Thr	-	-	rpsL_p.Lys43Arg	-	-	-	-	-	-	-	-	-	-	-	-	-	-	-	-
ALL_394	XZ06095	2006	Tibet	0.991874	51.5731	lineage2	lineage2.2.1	L23_04	31	1	MDR	-	rpoB_p.His445Gly	katG_p.Ser315Thr	-	embB_p.Gly406Ser	rpsL_p.Lys43Arg	-	-	-	-	-	-	-	-	-	-	-	-	-	-	-	-
ALL_395	XZ06116	2006	Tibet	0.992612	92.3839	lineage2	lineage2.2.1	L23_04	31	1	MDR	-	rpoB_p.His445Gly	katG_p.Ser315Thr	-	-	rpsL_p.Lys43Arg	-	-	-	-	-	-	-	-	-	-	-	-	-	-	-	-
ALL_396	XZ10025	2010	Tibet	0.991115	59.44	lineage2	lineage2.2.1	L23_04	31	1	MDR	-	rpoB_p.His445Asp	katG_p.Ser315Thr	-	embB_p.Met306Val	rpsL_p.Lys43Arg	-	-	-	-	-	-	-	-	-	-	-	-	-	-	-	-
ALL_397	XZ06061	2006	Tibet	0.992031	87.1883	lineage2	lineage2.2.1	L23_04	31	1	MDR	-	rpoB_p.Ser450Leu	katG_p.Ser315Thr	pncA_p.Tyr99*, pncA_p.Gly78Val, pncA_c.-11A>G	-	rpsL_p.Lys43Arg	-	-	-	-	-	-	-	-	-	-	-	-	-	-	-	-
ALL_398	XZ06214	2006	Tibet	0.991897	81.6549	lineage2	lineage2.2.1	L23_04	31	1	MDR	rpoA_p.Val183Gly	rpoB_p.Ser450Leu	katG_p.Ser315Thr	-	embB_p.Gly406Asp	rpsL_p.Lys43Arg	-	-	-	-	-	-	-	-	-	-	-	-	-	-	-	-
ALL_399	XZ10012	2010	Tibet	0.992906	109.079	lineage2	lineage2.2.1	L23_04	31	1	XDR	-	rpoB_p.Ser450Leu	katG_p.Ser315Thr	-	embB_p.Met306Val	rpsL_p.Lys43Arg	gyrB_p.Asp461Asn, gyrA_p.Asp94Ala	gyrB_p.Asp461Asn, gyrA_p.Asp94Ala	gyrB_p.Asp461Asn, gyrA_p.Asp94Ala	gyrB_p.Asp461Asn, gyrA_p.Asp94Ala	gyrB_p.Asp461Asn, gyrA_p.Asp94Ala	rrs_r.1401a>g	rrs_r.1401a>g	rrs_r.1401a>g	rrs_r.1401a>g	-	-	-	-	-	-	-
ALL_400	XZ06186	2006	Tibet	0.991011	76.3793	lineage2	lineage2.2.1	L23_04	31	1	Drug-resistant	-	-	katG_p.Ser315Thr	-	-	rpsL_p.Lys43Arg	-	-	-	-	-	-	-	-	-	-	-	-	-	-	-	-
ALL_401	XZ06175	2006	Tibet	0.992596	96.2254	lineage2	lineage2.2.1	L23_05	3	0	Drug-resistant	-	-	katG_p.Val1Ala	-	-	rpsL_p.Lys43Arg	-	-	-	-	-	-	-	-	-	-	-	-	-	-	-	-
ALL_402	XZ10200	2010	Tibet	0.992294	123.879	lineage2	lineage2.2.1	L23_05	3	0	Drug-resistant	-	-	katG_p.Val1Ala	-	-	rpsL_p.Lys43Arg	-	-	-	-	-	-	-	-	-	-	-	-	-	-	-	-
ALL_403	XZ09176	2009	Tibet	0.992651	82.0482	lineage2	lineage2.2.1	L23_05	3	0	Drug-resistant	-	-	katG_p.Val1Ala	-	-	rpsL_p.Lys43Arg	-	-	-	-	-	-	-	-	-	-	-	-	-	-	-	-
ALL_404	XZ09084	2009	Tibet	0.991719	77.7725	lineage2	lineage2.2.1.1	-	-	0	Drug-resistant	-	-	-	-	embB_p.Met306Val	-	-	-	-	-	-	-	-	-	-	-	-	-	-	-	-	-
ALL_405	XZ10110	2010	Tibet	0.992184	67.2086	lineage2	lineage2.2.1	-	-	0	Sensitive	-	-	-	-	-	-	-	-	-	-	-	-	-	-	-	-	-	-	-	-	-	-
ALL_406	XZ06195	2006	Tibet	0.992217	78.9297	lineage2	lineage2.2.1	-	-	0	pre-XDR	rpoC_p.Val483Ala	rpoB_p.Ser450Leu	katG_p.Ser315Thr, fabG1_c.-15C>T	pncA_c.380_388del	embB_p.Met306Val	rpsL_p.Lys43Arg	gyrA_p.Asp94Asn	gyrA_p.Asp94Asn	gyrA_p.Asp94Asn	gyrA_p.Asp94Asn	gyrA_p.Asp94Asn	-	-	-	-	fabG1_c.-15C>T	-	-	-	-	-	-
ALL_407	XZ10240	2010	Tibet	0.98884	108.976	lineage2	lineage2.2.1	L23_06	2	0	Drug-resistant	-	-	katG_p.Asp735Ala	-	-	rpsL_p.Lys43Arg	-	-	-	-	-	-	-	-	-	-	-	-	-	-	-	-
ALL_408	XZ10034	2010	Tibet	0.988721	54.0065	lineage2	lineage2.2.1	L23_06	2	0	Sensitive	-	-	-	-	-	-	-	-	-	-	-	-	-	-	-	-	-	-	-	-	-	-
ALL_409	XZ09065	2009	Tibet	0.989262	92.7946	lineage2	lineage2.2.1	L23_07	2	0	Drug-resistant	rpoC_p.Lys445Arg	rpoB_p.Ser450Leu	-	-	embB_p.Gly406Ser	-	-	-	-	-	-	-	-	-	-	-	-	-	-	-	-	-
ALL_410	XZ09015	2009	Tibet	0.989115	89.5596	lineage2	lineage2.2.1	L23_07	2	0	Drug-resistant	rpoC_p.Lys445Arg	rpoB_p.Ser450Leu	-	-	embB_p.Gly406Ser	-	-	-	-	-	-	-	-	-	-	-	-	-	-	-	-	-
ALL_411	XZ09175	2009	Tibet	0.991191	74.8605	lineage2	lineage2.2.1	L23_08	2	0	Drug-resistant	-	rpoB_p.Ser450Leu	-	-	-	-	-	-	-	-	-	-	-	-	-	-	-	-	-	-	-	-
ALL_412	XZ10154	2010	Tibet	0.992541	76.0124	lineage2	lineage2.2.1	L23_08	2	0	Drug-resistant	-	rpoB_p.Ser450Leu	-	-	-	-	-	-	-	-	-	-	-	-	-	-	-	-	-	-	-	-
ALL_413	XZ10102	2010	Tibet	0.990535	83.6475	lineage2	lineage2.2.1	L23_09	4	0	pre-XDR	-	rpoB_p.Ser450Leu	katG_p.Ser315Thr	pncA_p.Asp12Gly	embB_p.Met306Ile	-	gyrA_p.Ala90Val	gyrA_p.Ala90Val	gyrA_p.Ala90Val	gyrA_p.Ala90Val	gyrA_p.Ala90Val	-	-	-	-	-	-	-	-	-	-	-
ALL_414	XZ09190	2009	Tibet	0.989888	81.8308	lineage2	lineage2.2.1	L23_09	4	0	MDR	-	rpoB_p.Ser450Leu	katG_p.Ser315Thr	pncA_p.Asp12Gly	embB_p.Met306Ile	rpsL_p.Lys43Arg	-	-	-	-	-	-	-	-	-	-	-	-	-	-	-	-
ALL_415	XZ09196	2009	Tibet	0.993431	89.5221	lineage2	lineage2.2.1	L23_09	4	0	MDR	-	rpoB_p.Ser450Leu	katG_p.Ser315Thr	pncA_p.Asp12Gly	embB_p.Met306Ile	rpsL_p.Lys43Arg	-	-	-	-	-	-	-	-	-	-	-	-	-	-	-	-
ALL_416	XZ06037	2006	Tibet	0.988877	46.3019	lineage2	lineage2.2.1	L23_09	4	0	MDR	-	rpoB_p.Ser450Leu	katG_p.Ser315Thr	-	-	rpsL_p.Lys43Arg	-	-	-	-	-	-	-	-	-	-	-	-	-	-	-	-
ALL_417	XZ06161	2006	Tibet	0.990349	73.7334	lineage2	lineage2.2.1	L23_10	2	0	Sensitive	-	-	-	-	-	-	-	-	-	-	-	-	-	-	-	-	-	-	-	-	-	-
ALL_418	XZ06197	2006	Tibet	0.990541	82.5369	lineage2	lineage2.2.1	L23_10	2	0	MDR	-	rpoB_p.Leu452Pro	katG_c.255_255del	-	-	-	-	-	-	-	-	-	-	-	-	-	-	-	-	-	-	-
ALL_419	XZ09038	2009	Tibet	0.990429	88.9663	lineage2	lineage2.2.1	L23_11	2	0	Sensitive	-	-	-	-	-	-	-	-	-	-	-	-	-	-	-	-	-	-	-	-	-	-
ALL_420	XZ09170	2009	Tibet	0.990069	90.8396	lineage2	lineage2.2.1	L23_11	2	0	Sensitive	-	-	-	-	-	-	-	-	-	-	-	-	-	-	-	-	-	-	-	-	-	-
ALL_421	XZ10214	2010	Tibet	0.990865	68.4113	lineage2	lineage2.2.1	L23_12	40	1	Sensitive	-	-	-	-	-	-	-	-	-	-	-	-	-	-	-	-	-	-	-	-	-	-
ALL_422	XZ06133	2006	Tibet	0.992202	90.0269	lineage2	lineage2.2.1	L23_12	40	1	Sensitive	-	-	-	-	-	-	-	-	-	-	-	-	-	-	-	-	-	-	-	-	-	-
ALL_423	XZ06094	2006	Tibet	0.991942	74.1446	lineage2	lineage2.2.1	L23_12	40	1	Sensitive	-	-	-	-	-	-	-	-	-	-	-	-	-	-	-	-	-	-	-	-	-	-
ALL_424	XZ09171	2009	Tibet	0.991702	99.6767	lineage2	lineage2.2.1	L23_12	40	1	Sensitive	-	-	-	-	-	-	-	-	-	-	-	-	-	-	-	-	-	-	-	-	-	-
ALL_425	XZ10068	2010	Tibet	0.992005	62.7191	lineage2	lineage2.2.1	L23_12	40	1	Drug-resistant	-	-	katG_p.Tyr413His	-	-	-	-	-	-	-	-	-	-	-	-	-	-	-	-	-	-	-
ALL_426	XZ06184	2006	Tibet	0.990791	92.0827	lineage2	lineage2.2.1	L23_12	40	1	Drug-resistant	-	-	katG_p.Tyr413His	-	-	-	-	-	-	-	-	-	-	-	-	-	-	-	-	Rv0678_p.Arg94Gln	Rv0678_p.Arg94Gln	-
ALL_427	XZ06125	2006	Tibet	0.991599	69.2711	lineage2	lineage2.2.1	L23_12	40	1	MDR	-	rpoB_p.Asp435Phe	ahpC_c.-81C>T	-	-	-	-	-	-	-	-	-	-	-	-	-	-	-	-	-	-	-
ALL_428	XZ06124	2006	Tibet	0.991493	64.0871	lineage2	lineage2.2.1	L23_12	40	1	Sensitive	-	-	-	-	-	-	-	-	-	-	-	-	-	-	-	-	-	-	-	-	-	-
ALL_429	XZ10064	2010	Tibet	0.991629	88.6887	lineage2	lineage2.2.1	L23_12	40	1	Sensitive	-	-	-	-	-	-	-	-	-	-	-	-	-	-	-	-	-	-	-	-	-	-
ALL_430	XZ09077	2009	Tibet	0.989535	79.3178	lineage2	lineage2.2.1	L23_12	40	1	Sensitive	-	-	-	-	-	-	-	-	-	-	-	-	-	-	-	-	-	-	-	-	-	-
ALL_431	XZ10082	2010	Tibet	0.991803	106.957	lineage2	lineage2.2.1	L23_12	40	1	Sensitive	-	-	-	-	-	-	-	-	-	-	-	-	-	-	-	-	-	-	-	-	-	-
ALL_432	XZ09136	2009	Tibet	0.990892	66.9348	lineage2	lineage2.2.1	L23_12	40	1	Drug-resistant	-	-	katG_p.Ser315Thr	-	-	-	-	-	-	-	-	-	-	-	-	-	-	-	-	-	-	-
ALL_433	XZ10047	2010	Tibet	0.991694	91.3368	lineage2	lineage2.2.1	L23_12	40	1	Drug-resistant	-	-	katG_p.Ser315Thr	-	-	-	-	-	-	-	-	-	-	-	-	-	-	-	-	-	-	-
ALL_434	XZ09169	2009	Tibet	0.990146	96.1872	lineage2	lineage2.2.1	L23_12	40	1	pre-XDR	rpoB_p.Gln409Arg	rpoB_p.Ile480Thr, rpoB_p.Ser450Leu	ahpC_c.-52C>T	-	embB_p.Met306Val	rpsL_p.Lys43Arg	gyrA_p.Asp94Gly	gyrA_p.Asp94Gly	gyrA_p.Asp94Gly	gyrA_p.Asp94Gly	gyrA_p.Asp94Gly	-	-	-	-	-	-	-	-	-	-	-
ALL_435	XZ10208	2010	Tibet	0.99217	97.5434	lineage2	lineage2.2.1	L23_12	40	1	pre-XDR	rpoB_p.Gln409Arg	rpoB_p.Ile480Thr, rpoB_p.Ser450Leu	ahpC_c.-52C>T	-	embB_p.Met306Val	rpsL_p.Lys43Arg	gyrA_p.Asp94Gly	gyrA_p.Asp94Gly	gyrA_p.Asp94Gly	gyrA_p.Asp94Gly	gyrA_p.Asp94Gly	-	-	-	-	-	folC_p.Glu40Gly	-	-	-	-	-
ALL_436	XZ10072	2010	Tibet	0.991543	111.452	lineage2	lineage2.2.1	L23_12	40	1	pre-XDR	rpoB_p.Gln409Arg	rpoB_p.Ile480Thr, rpoB_p.Ser450Leu	ahpC_c.-52C>T	-	embB_p.Met306Val	rpsL_p.Lys43Arg	gyrA_p.Asp94Gly	gyrA_p.Asp94Gly	gyrA_p.Asp94Gly	gyrA_p.Asp94Gly	gyrA_p.Asp94Gly	-	-	-	-	-	folC_p.Glu40Gly	-	-	-	-	-
ALL_437	XZ10017	2010	Tibet	0.99179	119.646	lineage2	lineage2.2.1	L23_12	40	1	pre-XDR	rpoB_p.Gln409Arg	rpoB_p.Ile480Thr, rpoB_p.Ser450Leu	ahpC_c.-52C>T	-	embB_p.Met306Val	rpsL_p.Lys43Arg	gyrA_p.Asp94Gly	gyrA_p.Asp94Gly	gyrA_p.Asp94Gly	gyrA_p.Asp94Gly	gyrA_p.Asp94Gly	-	-	-	-	-	folC_p.Glu40Gly	-	-	-	-	-
ALL_438	XZ10216	2010	Tibet	0.991553	106.786	lineage2	lineage2.2.1	L23_12	40	1	MDR	-	rpoB_p.His445Leu	katG_Chromosome:g.2155502_2156147del	-	-	-	-	-	-	-	-	-	-	-	-	-	-	-	-	-	-	-
ALL_439	XZ10046	2010	Tibet	0.992195	106.802	lineage2	lineage2.2.1	L23_12	40	1	Drug-resistant	-	-	-	-	-	-	gyrA_p.Gly88Cys	gyrA_p.Gly88Cys	gyrA_p.Gly88Cys	gyrA_p.Gly88Cys	gyrA_p.Gly88Cys	-	-	-	-	-	-	-	-	-	-	-
ALL_440	XZ10015	2010	Tibet	0.991422	80.1018	lineage2	lineage2.2.1	L23_12	40	1	Drug-resistant	-	rpoB_p.Leu452Pro, rpoB_p.His445Arg	-	-	-	-	-	-	-	-	-	-	-	-	-	-	-	-	-	-	-	-
ALL_441	XZ06005	2006	Tibet	0.991682	64.8654	lineage2	lineage2.2.1	L23_12	40	1	Sensitive	-	-	-	-	-	-	-	-	-	-	-	-	-	-	-	-	-	-	-	-	-	-
ALL_442	XZ10048	2010	Tibet	0.991472	85.1023	lineage2	lineage2.2.1	L23_12	40	1	Sensitive	-	-	-	-	-	-	-	-	-	-	-	-	-	-	-	-	-	-	-	-	-	-
ALL_443	XZ10138	2010	Tibet	0.991772	99.3439	lineage2	lineage2.2.1	L23_12	40	1	Drug-resistant	-	rpoB_p.Ser450Leu	-	-	embB_p.Gly406Asp	-	-	-	-	-	-	-	-	-	-	-	-	-	-	-	-	-
ALL_444	XZ09187	2009	Tibet	0.990316	93.2989	lineage2	lineage2.2.1	L23_12	40	1	Drug-resistant	-	rpoB_p.Gln432Glu	-	-	embB_p.Asp354Ala	rpsL_p.Lys43Arg	-	-	-	-	-	-	-	-	-	-	-	-	-	-	-	-
ALL_445	XZ09120	2009	Tibet	0.991461	71.487	lineage2	lineage2.2.1	L23_12	40	1	Drug-resistant	-	rpoB_p.Gln432Glu	-	-	embB_p.Asp354Ala	rpsL_p.Lys43Arg	-	-	-	-	-	-	-	-	-	-	-	-	-	-	-	-
ALL_446	XZ09085	2009	Tibet	0.991485	68.2512	lineage2	lineage2.2.1	L23_12	40	1	Drug-resistant	-	rpoB_p.Gln432Glu	-	-	embB_p.Gln497Arg, embB_p.Asp354Ala	rpsL_p.Lys43Arg	gyrB_p.Arg446Cys	gyrB_p.Arg446Cys	gyrB_p.Arg446Cys	gyrB_p.Arg446Cys	gyrB_p.Arg446Cys	-	-	-	-	-	-	-	-	-	-	-
ALL_447	XZ10117	2010	Tibet	0.991899	67.2478	lineage2	lineage2.2.1	L23_12	40	1	Drug-resistant	-	-	-	-	-	rpsL_p.Lys43Arg	-	-	-	-	-	-	-	-	-	-	-	-	-	-	-	-
ALL_448	XZ10237	2010	Tibet	0.992154	96.6855	lineage2	lineage2.2.1	L23_12	40	1	Sensitive	-	-	-	-	-	-	-	-	-	-	-	-	-	-	-	-	-	-	-	-	-	-
ALL_449	XZ10189	2010	Tibet	0.99165	115.416	lineage2	lineage2.2.1	L23_12	40	1	pre-XDR	rpoC_p.Ile491Thr	rpoC_p.Ile491Thr, rpoB_p.Ser450Leu	katG_p.Tyr155Ser, fabG1_c.-15C>T	pncA_p.Val139Ala	embB_p.Met306Val, embB_p.Asp1024Asn	rpsL_p.Lys88Arg	gyrA_p.Asp94Tyr	gyrA_p.Asp94Tyr	gyrA_p.Asp94Tyr	gyrA_p.Asp94Tyr	gyrA_p.Asp94Tyr	-	-	-	-	fabG1_c.-15C>T	-	-	-	-	-	-
ALL_450	XZ10022	2010	Tibet	0.991773	97.3862	lineage2	lineage2.2.1	L23_12	40	1	MDR	rpoC_p.Ile491Thr	rpoC_p.Ile491Thr, rpoB_p.Ser450Leu	katG_p.Tyr155Ser, fabG1_c.-15C>T	pncA_p.Val139Ala	embB_p.Met306Val, embB_p.Asp1024Asn	rpsL_p.Lys88Arg	-	-	-	-	-	-	-	-	-	fabG1_c.-15C>T	-	-	-	-	-	-
ALL_451	XZ10002	2010	Tibet	0.992066	107.581	lineage2	lineage2.2.1	L23_12	40	1	Sensitive	-	-	-	-	-	-	-	-	-	-	-	-	-	-	-	-	-	-	-	-	-	-
ALL_452	XZ06146	2006	Tibet	0.991808	64.8418	lineage2	lineage2.2.1	L23_12	40	1	Sensitive	-	-	-	-	-	-	-	-	-	-	-	-	-	-	-	-	-	-	-	-	-	-
ALL_453	XZ06152	2006	Tibet	0.991898	67.0656	lineage2	lineage2.2.1	L23_12	40	1	Sensitive	-	-	-	-	-	-	-	-	-	-	-	-	-	-	-	-	-	-	-	-	-	-
ALL_454	XZ10127	2010	Tibet	0.991546	79.3749	lineage2	lineage2.2.1	L23_12	40	1	MDR	-	rpoB_p.Ser450Leu	katG_p.Ser315Thr	-	-	-	-	-	-	-	-	-	-	-	-	-	-	-	-	-	-	-
ALL_455	XZ09148	2009	Tibet	0.989072	44.266	lineage2	lineage2.2.1	L23_12	40	1	MDR	-	rpoB_p.Ser450Leu	katG_p.Ser315Thr	-	-	-	-	-	-	-	-	-	-	-	-	-	-	-	-	-	-	-
ALL_456	XZ06135	2006	Tibet	0.991879	77.5731	lineage2	lineage2.2.1	L23_12	40	1	Sensitive	-	-	-	-	-	-	-	-	-	-	-	-	-	-	-	-	-	-	-	-	-	-
ALL_457	XZ06134	2006	Tibet	0.991699	64.715	lineage2	lineage2.2.1	L23_12	40	1	Sensitive	-	-	-	-	-	-	-	-	-	-	-	-	-	-	-	-	-	-	-	-	-	-
ALL_458	XZ10185	2010	Tibet	0.991848	122.062	lineage2	lineage2.2.1	L23_12	40	1	Sensitive	-	-	-	-	-	-	-	-	-	-	-	-	-	-	-	-	-	-	-	-	-	-
ALL_459	XZ10213	2010	Tibet	0.99112	55.7899	lineage2	lineage2.2.1	L23_12	40	1	Sensitive	-	-	-	-	-	-	-	-	-	-	-	-	-	-	-	-	-	-	-	-	-	-
ALL_460	XZ09060	2009	Tibet	0.991274	63.5392	lineage2	lineage2.2.1	L23_12	40	1	Drug-resistant	rpoC_p.Leu516Pro	-	-	-	-	rpsL_p.Lys43Arg	-	-	-	-	-	-	-	-	-	-	-	-	-	-	-	-
ALL_461	XZ10205	2010	Tibet	0.993104	125.998	lineage2	lineage2.2.1	L23_13	13	1	MDR	-	rpoB_p.His445Leu	fabG1_c.-15C>T, katG_p.Trp191Arg	-	embB_p.Asp354Ala	rrs_r.514a>c	-	-	-	-	-	-	-	-	-	fabG1_c.-15C>T	-	-	-	-	-	-
ALL_462	XZ09031	2009	Tibet	0.993047	44.2273	lineage2	lineage2.2.1	L23_13	13	1	MDR	-	rpoB_p.His445Leu	fabG1_c.-15C>T, katG_p.Trp191Arg	-	embB_p.Asp354Ala	-	-	-	-	-	-	-	-	-	-	fabG1_c.-15C>T	-	-	-	-	-	-
ALL_463	XZ09201	2009	Tibet	0.991255	66.8513	lineage2	lineage2.2.1	L23_13	13	1	MDR	-	rpoB_p.His445Leu	fabG1_c.-15C>T, katG_p.Trp191Arg	pncA_p.Asp12Gly	embB_p.Met306Ile	-	-	-	-	-	-	-	-	-	-	fabG1_c.-15C>T	-	-	-	-	-	-
ALL_464	XZ06199	2006	Tibet	0.992752	79.1018	lineage2	lineage2.2.1	L23_13	13	1	MDR	-	rpoB_p.His445Leu	fabG1_c.-15C>T, katG_p.Trp191Arg	pncA_p.Asp12Gly	embB_p.Met306Ile	-	-	-	-	-	-	-	-	-	-	fabG1_c.-15C>T	-	-	-	-	-	-
ALL_465	XZ09102	2009	Tibet	0.980814	43.1504	lineage2	lineage2.2.1	L23_13	13	1	MDR	rpoC_p.Pro1040Arg	rpoB_p.Ser450Leu	fabG1_c.-15C>T, katG_p.Trp191Arg	-	-	rrs_r.514a>c	-	-	-	-	-	-	-	-	-	fabG1_c.-15C>T	-	-	-	-	-	-
ALL_466	XZ09156	2009	Tibet	0.981199	38.2022	lineage2	lineage2.2.1	L23_13	13	1	Drug-resistant	-	-	fabG1_c.-15C>T, katG_p.Trp191Arg	-	embB_p.Met306Val, embB_p.Val452Leu, embB_p.Asp354Ala	-	-	-	-	-	-	-	-	-	-	fabG1_c.-15C>T	-	-	-	-	-	-
ALL_467	XZ06004	2006	Tibet	0.992061	68.6451	lineage2	lineage2.2.1	L23_13	13	1	MDR	rpoC_p.Val517Leu	rpoB_c.1282_1290del	ahpC_c.-52C>T, fabG1_c.-15C>T	pncA_p.Asp63Gly	embB_p.Met306Val	-	-	-	-	-	-	-	-	-	-	fabG1_c.-15C>T	-	-	-	-	-	-
ALL_468	XZ06122	2006	Tibet	0.992873	71.9353	lineage2	lineage2.2.1	L23_13	13	1	MDR	rpoC_p.Val517Leu	rpoB_c.1282_1290del	ahpC_c.-52C>T, fabG1_c.-15C>T	pncA_p.Asp63Gly	embB_p.Met306Val	-	-	-	-	-	-	-	-	-	-	fabG1_c.-15C>T	-	-	-	-	-	-
ALL_469	XZ06053	2006	Tibet	0.992276	78.9495	lineage2	lineage2.2.1	L23_13	13	1	MDR	rpoC_p.Val517Leu	rpoB_c.1282_1290del	ahpC_c.-52C>T, fabG1_c.-15C>T	pncA_p.Asp63Gly	embB_p.Met306Val	-	-	-	-	-	-	-	-	-	-	fabG1_c.-15C>T	-	-	-	-	-	-
ALL_470	XZ09021	2009	Tibet	0.992504	95.0885	lineage2	lineage2.2.1	L23_13	13	1	MDR	rpoC_p.Val483Ala	rpoB_p.Ser450Leu	fabG1_c.-15C>T, katG_p.Trp191Arg	-	embB_p.Met306Val	rrs_r.514a>c	-	-	-	-	-	-	-	-	-	fabG1_c.-15C>T	-	-	-	-	-	-
ALL_471	XZ10177	2010	Tibet	0.992816	115.132	lineage2	lineage2.2.1	L23_13	13	1	MDR	-	rpoB_p.Leu452Pro, rpoB_p.His445Asn	fabG1_c.-15C>T, katG_p.Gly279Asp	pncA_c.-11A>G	embB_p.Asp1024Asn, embB_p.Met306Ile	-	-	-	-	-	-	-	-	-	-	fabG1_c.-15C>T	-	-	-	-	-	-
ALL_472	XZ06204	2006	Tibet	0.992847	76.6655	lineage2	lineage2.2.1	L23_13	13	1	MDR	-	rpoB_p.Leu452Pro, rpoB_p.His445Asn	fabG1_c.-15C>T, katG_p.Gly279Asp	-	-	-	-	-	-	-	-	-	-	-	-	fabG1_c.-15C>T	-	-	-	-	-	-
ALL_473	XZ10227	2010	Tibet	0.993041	93.0135	lineage2	lineage2.2.1	L23_13	13	1	Sensitive	-	-	-	-	-	-	-	-	-	-	-	-	-	-	-	-	-	-	-	-	-	-
ALL_474	XZ10174	2010	Tibet	0.992258	114.073	lineage2	lineage2.2.1	L23_14	8	0	Sensitive	-	-	-	-	-	-	-	-	-	-	-	-	-	-	-	-	-	-	-	-	-	-
ALL_475	XZ10209	2010	Tibet	0.992654	89.6829	lineage2	lineage2.2.1	L23_14	8	0	Sensitive	-	-	-	-	-	-	-	-	-	-	-	-	-	-	-	-	-	-	-	-	-	-
ALL_476	XZ09045	2009	Tibet	0.989957	79.9005	lineage2	lineage2.2.1	L23_14	8	0	Drug-resistant	-	-	-	-	-	rrs_r.514a>c	-	-	-	-	-	-	-	-	-	-	-	-	-	-	-	-
ALL_477	XZ06209	2006	Tibet	0.992779	74.4061	lineage2	lineage2.2.1	L23_14	8	0	MDR	-	rpoB_p.His445Tyr	fabG1_c.-15C>T	-	-	-	-	-	-	-	-	-	-	-	-	fabG1_c.-15C>T	-	-	-	-	-	-
ALL_478	XZ06207	2006	Tibet	0.9928	94.3453	lineage2	lineage2.2.1	L23_14	8	0	MDR	-	rpoB_p.His445Tyr	fabG1_c.-15C>T	-	-	-	-	-	-	-	-	-	-	-	-	fabG1_c.-15C>T	-	-	-	-	-	-
ALL_479	XZ06096	2006	Tibet	0.99219	73.6887	lineage2	lineage2.2.1	L23_14	8	0	Drug-resistant	-	-	katG_p.Ser315Thr	-	-	rpsL_p.Lys43Arg	-	-	-	-	-	-	-	-	-	-	-	-	-	-	-	-
ALL_480	XZ10146	2010	Tibet	0.992675	80.9358	lineage2	lineage2.2.1	L23_14	8	0	MDR	-	rpoB_p.His445Asp	katG_p.Ser315Thr	-	-	rpsL_p.Lys43Arg	-	-	-	-	-	-	-	-	-	-	-	-	-	-	-	-
ALL_481	XZ09202	2009	Tibet	0.992229	107.073	lineage2	lineage2.2.1	L23_14	8	0	Sensitive	-	-	-	-	-	-	-	-	-	-	-	-	-	-	-	-	-	-	-	-	-	-
ALL_482	XZ10066	2010	Tibet	0.992833	100.781	lineage2	lineage2.2.1	-	-	0	Sensitive	-	-	-	-	-	-	-	-	-	-	-	-	-	-	-	-	-	-	-	-	-	-
ALL_483	XZ09048	2009	Tibet	0.991051	66.0509	lineage2	lineage2.2.1	-	-	0	Sensitive	-	-	-	-	-	-	-	-	-	-	-	-	-	-	-	-	-	-	-	-	-	-
ALL_484	XZ09019	2009	Tibet	0.992319	95.0989	lineage2	lineage2.2.1	L23_15	6	0	Drug-resistant	-	-	inhA_p.Ser94Ala	-	-	-	-	-	-	-	-	-	-	-	-	inhA_p.Ser94Ala	-	-	-	-	-	-
ALL_485	XZ09151	2009	Tibet	0.984343	48.943	lineage2	lineage2.2.1	L23_15	6	0	Drug-resistant	-	-	inhA_p.Ser94Ala	-	-	-	-	-	-	-	-	-	-	-	-	inhA_p.Ser94Ala	-	-	-	-	-	-
ALL_486	XZ06163	2006	Tibet	0.992396	98.0845	lineage2	lineage2.2.1	L23_15	6	0	Drug-resistant	-	-	inhA_p.Ser94Ala	-	-	-	-	-	-	-	-	-	-	-	-	inhA_p.Ser94Ala	-	-	-	-	-	-
ALL_487	XZ10075	2010	Tibet	0.992392	95.6141	lineage2	lineage2.2.1	L23_15	6	0	Drug-resistant	-	-	inhA_p.Ser94Ala	-	-	-	-	-	-	-	-	-	-	-	-	inhA_p.Ser94Ala	-	-	-	-	-	-
ALL_488	XZ09161	2009	Tibet	0.992143	62.5782	lineage2	lineage2.2.1	L23_15	6	0	Drug-resistant	-	-	inhA_p.Ser94Ala	-	-	-	-	-	-	-	-	-	-	-	-	inhA_p.Ser94Ala	-	-	-	-	-	-
ALL_489	XZ06147	2006	Tibet	0.992506	61.0002	lineage2	lineage2.2.1	L23_15	6	0	MDR	-	rpoB_p.Ser450Leu	inhA_p.Ser94Ala	-	-	-	-	-	-	-	-	-	-	-	-	inhA_p.Ser94Ala	-	-	-	-	-	-
ALL_490	XZ10168	2010	Tibet	0.992624	77.3903	lineage2	lineage2.2.1	L23_16	2	0	Sensitive	-	-	-	-	-	-	-	-	-	-	-	-	-	-	-	-	-	-	-	-	-	-
ALL_491	XZ09002	2009	Tibet	0.99286	90.8651	lineage2	lineage2.2.1	L23_16	2	0	Sensitive	-	-	-	-	-	-	-	-	-	-	-	-	-	-	-	-	-	-	-	-	-	-
ALL_492	XZ09078	2009	Tibet	0.980234	43.2261	lineage2	lineage2.2.1	L23_17	2	0	MDR	rpoC_p.Pro434Arg	rpoB_p.Ser450Leu	katG_p.Ser315Thr	pncA_p.Asp12Gly	embA_c.-12C>T	-	-	-	-	-	-	-	-	-	-	-	-	-	-	-	-	-
ALL_493	XZ10026	2010	Tibet	0.99348	98.9421	lineage2	lineage2.2.1	L23_17	2	0	MDR	rpoC_p.Pro434Arg	rpoB_p.Ser450Leu	katG_p.Ser315Thr	pncA_p.Asp12Gly	embA_c.-12C>T, embB_p.Glu504Asp	-	-	-	-	-	-	-	-	-	-	-	-	-	-	-	-	-
ALL_494	XZ06058	2006	Tibet	0.992538	69.5856	lineage2	lineage2.2.1	-	-	0	pre-XDR	-	rpoB_p.Ser450Leu	katG_p.Ser315Thr	pncA_p.Lys96Arg	embA_c.-16C>T	rpsL_p.Lys43Arg	gyrA_p.Asp94Gly	gyrA_p.Asp94Gly	gyrA_p.Asp94Gly	gyrA_p.Asp94Gly	gyrA_p.Asp94Gly	-	-	-	-	-	-	-	-	-	-	-
ALL_495	XZ09101	2009	Tibet	0.991614	77.1916	lineage2	lineage2.2.1	L23_18	2	0	Sensitive	-	-	-	-	-	-	-	-	-	-	-	-	-	-	-	-	-	-	-	-	-	-
ALL_496	XZ06103	2006	Tibet	0.992739	72.7353	lineage2	lineage2.2.1	L23_18	2	0	Sensitive	-	-	-	-	-	-	-	-	-	-	-	-	-	-	-	-	-	-	-	-	-	-
ALL_497	XZ09146	2009	Tibet	0.950255	24.3044	lineage2	lineage2.2.1	L20_20	4	0	Drug-resistant	-	-	-	pncA_c.155_158del	-	-	-	-	-	-	-	-	-	-	-	-	-	-	-	-	-	-
ALL_498	XZ09094	2009	Tibet	0.990635	80.3204	lineage2	lineage2.2.1	L20_20	4	0	Sensitive	-	-	-	-	-	-	-	-	-	-	-	-	-	-	-	-	-	-	-	-	-	-
ALL_499	XZ09023	2009	Tibet	0.990488	81.9378	lineage2	lineage2.2.1	L20_20	4	0	Sensitive	-	-	-	-	-	-	-	-	-	-	-	-	-	-	-	-	-	-	-	-	-	-
ALL_500	XZ06182	2006	Tibet	0.991716	82.2118	lineage2	lineage2.2.1	L20_20	4	0	Drug-resistant	-	rpoB_p.Leu452Pro	-	-	embB_p.Gly406Asp	-	-	-	-	-	-	-	-	-	-	-	-	-	-	-	-	-
ALL_501	XZ09200	2009	Tibet	0.99037	95.4316	lineage2	lineage2.2.1	L20_21	2	0	Sensitive	-	-	-	-	-	-	-	-	-	-	-	-	-	-	-	-	-	-	-	-	-	-
ALL_502	XZ10218	2010	Tibet	0.992112	102.662	lineage2	lineage2.2.1	L20_21	2	0	Sensitive	-	-	-	-	-	-	-	-	-	-	-	-	-	-	-	-	-	-	-	-	-	-
ALL_503	XZ09088	2009	Tibet	0.989648	66.4778	lineage2	lineage2.2.1	-	-	0	Sensitive	-	-	-	-	-	-	-	-	-	-	-	-	-	-	-	-	-	-	-	-	-	-
ALL_504	XZ10192	2010	Tibet	0.992213	114.351	lineage2	lineage2.2.1	-	-	0	Drug-resistant	rpoC_p.Leu527Val	rpoB_p.Val170Phe, rpoC_p.Leu527Val	-	-	-	rpsL_p.Lys43Arg	-	-	-	-	-	-	-	-	-	-	-	-	-	-	-	-
ALL_505	XZ10111	2010	Tibet	0.993576	115.02	lineage2	lineage2.2.1	L20_22	2	0	pre-XDR	-	rpoB_p.His445Asp	katG_p.Ser315Asn	pncA_c.-11A>G	embB_p.Gly406Cys	rpsL_p.Lys43Arg	gyrA_p.Ala90Val	gyrA_p.Ala90Val	gyrA_p.Ala90Val	gyrA_p.Ala90Val	gyrA_p.Ala90Val	-	-	-	-	-	-	-	-	-	-	-
ALL_506	XZ09020	2009	Tibet	0.987356	41.4516	lineage2	lineage2.2.1	L20_22	2	0	pre-XDR	-	rpoB_p.His445Asp	katG_p.Ser315Asn	pncA_p.Tyr103Cys	embB_p.Gly406Cys	rpsL_p.Lys43Arg	gyrA_p.Ala90Val	gyrA_p.Ala90Val	gyrA_p.Ala90Val	gyrA_p.Ala90Val	gyrA_p.Ala90Val	-	-	-	-	-	-	-	-	-	-	-
ALL_507	XZ06098	2006	Tibet	0.992611	49.7839	lineage2	lineage2.2.1	-	-	0	MDR	-	rpoB_p.His445Asp	katG_p.Ser315Asn	-	embB_p.Gly406Cys	rpsL_p.Lys43Arg	-	-	-	-	-	-	-	-	-	-	-	-	-	-	-	-
ALL_508	XZ06118	2006	Tibet	0.989073	62.6973	lineage2	lineage2.2.1	L20_23	3	0	MDR	rpoB_p.His445Ser, rpoC_p.Val483Ala	rpoB_p.His445Ser, rpoB_p.Ser450Leu	ahpC_c.-52C>T, katG_c.1546_1547del, ahpC_c.-81C>T, katG_p.Trp191Arg	-	-	-	-	-	-	-	-	-	-	-	-	-	-	-	-	-	-	-
ALL_509	XZ10113	2010	Tibet	0.992314	110.023	lineage2	lineage2.2.1	L20_23	3	0	Sensitive	-	-	-	-	-	-	-	-	-	-	-	-	-	-	-	-	-	-	-	-	-	-
ALL_510	XZ10098	2010	Tibet	0.991851	58.6544	lineage2	lineage2.2.1	L20_23	3	0	Sensitive	-	-	-	-	-	-	-	-	-	-	-	-	-	-	-	-	-	-	-	-	-	-
ALL_511	XZ10201	2010	Tibet	0.991139	108.269	lineage2	lineage2.2.2	L20_24	6	0	Drug-resistant	-	-	-	-	embB_p.Asp354Ala	-	-	-	-	-	-	-	-	-	-	-	-	-	-	-	-	-
ALL_512	XZ10147	2010	Tibet	0.99079	69.111	lineage2	lineage2.2.2	L20_24	6	0	Sensitive	-	-	-	-	-	-	-	-	-	-	-	-	-	-	-	-	-	-	-	-	-	-
ALL_513	XZ10169	2010	Tibet	0.991025	72.4196	lineage2	lineage2.2.2	L20_24	6	0	Sensitive	-	-	-	-	-	-	-	-	-	-	-	-	-	-	-	-	-	-	-	-	-	-
ALL_514	XZ10076	2010	Tibet	0.99341	106.675	lineage2	lineage2.2.2	L20_24	6	0	Sensitive	-	-	-	-	-	-	-	-	-	-	-	-	-	-	-	-	-	-	-	-	-	-
ALL_515	XZ09041	2009	Tibet	0.989493	81.5443	lineage2	lineage2.2.2	L20_24	6	0	Sensitive	-	-	-	-	-	-	-	-	-	-	-	-	-	-	-	-	-	-	-	-	-	-
ALL_516	XZ06054	2006	Tibet	0.990548	83.0588	lineage2	lineage2.2.2	L20_24	6	0	MDR	-	rpoB_p.Ser450Leu	katG_c.22_23insA	-	-	-	-	-	-	-	-	-	-	-	-	-	-	-	-	-	-	-
ALL_517	XZ10233	2010	Tibet	0.9917	55.5251	lineage2	lineage2.2.2	L20_25	2	0	Sensitive	-	-	-	-	-	-	-	-	-	-	-	-	-	-	-	-	-	-	-	-	-	-
ALL_518	XZ09180	2009	Tibet	0.990859	87.5959	lineage2	lineage2.2.2	L20_25	2	0	Sensitive	-	-	-	-	-	-	-	-	-	-	-	-	-	-	-	-	-	-	-	-	-	-
ALL_519	XZ09028	2009	Tibet	0.991677	102.647	lineage2	lineage2.2.2	-	-	0	Sensitive	-	-	-	-	-	-	-	-	-	-	-	-	-	-	-	-	-	-	-	-	-	-
ALL_520	XZ06180	2006	Tibet	0.990912	64.7283	lineage2	lineage2.2.2	-	-	0	Sensitive	-	-	-	-	-	-	-	-	-	-	-	-	-	-	-	-	-	-	-	-	-	-
ALL_521	XZ06110	2006	Tibet	0.989026	59.0748	lineage2	lineage2.2.2	-	-	0	Drug-resistant	-	rpoB_p.Leu452Pro	-	-	-	-	-	-	-	-	-	-	-	-	-	-	-	-	-	-	-	-
ALL_522	XZ06193	2006	Tibet	0.992413	90.6989	lineage2	lineage2.2.2	L20_26	2	0	MDR	-	rpoB_p.His445Gln, rpoB_p.Leu430Pro	katG_p.Ser315Thr, fabG1_c.-15C>T	-	embB_p.Asp354Ala	-	-	-	-	-	-	-	-	-	-	fabG1_c.-15C>T	-	-	-	-	-	-
ALL_523	XZ10179	2010	Tibet	0.990548	106.604	lineage2	lineage2.2.2	L20_26	2	0	MDR	-	rpoB_p.Leu452Pro	katG_p.Ser315Asn	-	embB_p.Gly406Asp, embB_p.Met306Leu	-	-	-	-	-	-	-	-	-	-	-	-	-	-	-	-	-
ALL_524	XZ10094	2010	Tibet	0.992915	92.9226	lineage2	lineage2.2.2	-	-	0	XDR	rpoB_p.Ser874Tyr	rpoB_p.Ser450Leu	katG_p.Ser315Thr	pncA_c.162_164del	embB_p.Gln497Lys	rpsL_p.Lys43Arg	gyrA_p.Asp94Gly	gyrA_p.Asp94Gly	gyrA_p.Asp94Gly	gyrA_p.Asp94Gly	gyrA_p.Asp94Gly	rrs_r.1401a>g	rrs_r.1401a>g	rrs_r.1401a>g	rrs_r.1401a>g	ethA_p.His22Pro	-	-	-	-	-	-
ALL_525	XZ10156	2010	Tibet	0.997108	63.3292	lineage3	lineage3	L3_01	14	0	Sensitive	-	-	-	-	-	-	-	-	-	-	-	-	-	-	-	-	-	-	-	-	-	-
ALL_526	XZ09114	2009	Tibet	0.997237	72.8448	lineage3	lineage3	L3_01	14	0	Sensitive	-	-	-	-	-	-	-	-	-	-	-	-	-	-	-	-	-	-	-	-	-	-
ALL_527	XZ09027	2009	Tibet	0.996663	83.2445	lineage3	lineage3	L3_01	14	0	Sensitive	-	-	-	-	-	-	-	-	-	-	-	-	-	-	-	-	-	-	-	-	-	-
ALL_528	XZ09193	2009	Tibet	0.997039	87.3219	lineage3	lineage3	L3_01	14	0	Sensitive	-	-	-	-	-	-	-	-	-	-	-	-	-	-	-	-	-	-	-	-	-	-
ALL_529	XZ09029	2009	Tibet	0.997295	100.796	lineage3	lineage3	L3_01	14	0	Sensitive	-	-	-	-	-	-	-	-	-	-	-	-	-	-	-	-	-	-	-	-	-	-
ALL_530	XZ10018	2010	Tibet	0.994739	44.58	lineage3	lineage3	L3_01	14	0	Sensitive	-	-	-	-	-	-	-	-	-	-	-	-	-	-	-	-	-	-	-	-	-	-
ALL_531	XZ10010	2010	Tibet	0.995724	92.8281	lineage3	lineage3	L3_01	14	0	Sensitive	-	-	-	-	-	-	-	-	-	-	-	-	-	-	-	-	-	-	-	-	-	-
ALL_532	XZ09165	2009	Tibet	0.996959	74.6353	lineage3	lineage3	L3_01	14	0	Drug-resistant	-	-	katG_p.Ser315Thr	-	-	-	-	-	-	-	-	-	-	-	-	-	-	-	-	-	-	-
ALL_533	XZ10119	2010	Tibet	0.997514	75.7479	lineage3	lineage3	L3_01	14	0	Sensitive	-	-	-	-	-	-	-	-	-	-	-	-	-	-	-	-	-	-	-	-	-	-
ALL_534	XZ09032	2009	Tibet	0.996001	52.7934	lineage3	lineage3	L3_01	14	0	Sensitive	-	-	-	-	-	-	-	-	-	-	-	-	-	-	-	-	-	-	-	-	-	-
ALL_535	XZ09054	2009	Tibet	0.997189	79.6144	lineage3	lineage3	L3_01	14	0	Sensitive	-	-	-	-	-	-	-	-	-	-	-	-	-	-	-	-	-	-	-	-	-	-
ALL_536	XZ06210	2006	Tibet	0.998177	78.4804	lineage3	lineage3	L3_01	14	0	Sensitive	-	-	-	-	-	-	-	-	-	-	-	-	-	-	-	-	-	-	-	-	-	-
ALL_537	XZ06003	2006	Tibet	0.997997	63.286	lineage3	lineage3	L3_01	14	0	Sensitive	-	-	-	-	-	-	-	-	-	-	-	-	-	-	-	-	-	-	-	-	-	-
ALL_538	XZ10161	2010	Tibet	0.997459	59.484	lineage3	lineage3	L3_01	14	0	Drug-resistant	-	-	katG_p.Ser315Thr	-	-	-	-	-	-	-	-	-	-	-	-	-	-	-	-	-	-	-
ALL_539	XZ09188	2009	Tibet	0.996657	113.074	lineage3	lineage3	-	-	0	Sensitive	-	-	-	-	-	-	-	-	-	-	-	-	-	-	-	-	-	-	-	-	-	-
ALL_540	XZ09064	2009	Tibet	0.993293	68.0376	lineage3	lineage3	-	-	0	MDR	-	rpoB_p.His445Asp	katG_p.Ser315Asn	-	embB_p.Met306Ile	-	-	-	-	-	-	-	-	-	-	-	-	-	-	-	-	-
ALL_541	XZ09166	2009	Tibet	0.996923	84.8823	lineage4	lineage4.5	L4_05	9	0	pre-XDR	-	rpoB_p.Gln432Lys	ahpC_c.-48G>A	-	embB_p.Gly406Ala	-	gyrA_p.Asp94Asn	gyrA_p.Asp94Asn	gyrA_p.Asp94Asn	gyrA_p.Asp94Asn	gyrA_p.Asp94Asn	-	-	-	-	-	-	-	-	-	-	-
ALL_542	XZ09143	2009	Tibet	0.989301	43.9514	lineage4	lineage4.5	L4_05	9	0	pre-XDR	-	rpoB_p.Gln432Lys	ahpC_c.-48G>A	-	embB_p.Gly406Ala	-	gyrA_p.Asp94Asn	gyrA_p.Asp94Asn	gyrA_p.Asp94Asn	gyrA_p.Asp94Asn	gyrA_p.Asp94Asn	-	-	-	-	-	-	-	-	-	-	-
ALL_543	XZ10206	2010	Tibet	0.998079	110.316	lineage4	lineage4.5	L4_05	9	0	pre-XDR	-	rpoB_p.Gln432Lys	ahpC_c.-48G>A, katG_Chromosome:g.2153889_2155132del	-	embB_p.Gly406Ala	-	gyrA_p.Asp94Asn	gyrA_p.Asp94Asn	gyrA_p.Asp94Asn	gyrA_p.Asp94Asn	gyrA_p.Asp94Asn	-	-	-	-	-	-	-	-	-	-	-
ALL_544	XZ10159	2010	Tibet	0.996937	62.4176	lineage4	lineage4.5	L4_05	9	0	pre-XDR	-	rpoB_p.Gln432Lys	ahpC_c.-48G>A, katG_Chromosome:g.2153889_2155132del	-	embB_p.Gly406Ala	-	gyrA_p.Asp94Asn	gyrA_p.Asp94Asn	gyrA_p.Asp94Asn	gyrA_p.Asp94Asn	gyrA_p.Asp94Asn	-	-	-	-	-	-	-	-	-	-	-
ALL_545	XZ09063	2009	Tibet	0.995408	50.4998	lineage4	lineage4.5	L4_05	9	0	Sensitive	-	-	-	-	-	-	-	-	-	-	-	-	-	-	-	-	-	-	-	-	-	-
ALL_546	XZ06151	2006	Tibet	0.99873	52.0861	lineage4	lineage4.5	L4_05	9	0	Sensitive	-	-	-	-	-	-	-	-	-	-	-	-	-	-	-	-	-	-	-	-	-	-
ALL_547	XZ10136	2010	Tibet	0.999166	87.4253	lineage4	lineage4.5	L4_05	9	0	Sensitive	-	-	-	-	-	-	-	-	-	-	-	-	-	-	-	-	-	-	-	-	-	-
ALL_548	XZ06035	2006	Tibet	0.999281	94.3095	lineage4	lineage4.5	L4_05	9	0	MDR	-	rpoB_p.Ser450Leu	katG_p.Ser315Asn	pncA_p.Gly97Asp, pncA_c.-11A>G	-	-	-	-	-	-	-	-	-	-	-	-	-	-	-	-	-	-
ALL_549	XZ10142	2010	Tibet	0.998896	79.4648	lineage4	lineage4.5	L4_05	9	0	Sensitive	-	-	-	-	-	-	-	-	-	-	-	-	-	-	-	-	-	-	-	-	-	-
ALL_550	XZ10132	2010	Tibet	0.989385	85.3678	lineage4	lineage4.5	-	-	0	MDR	-	rpoB_p.Ser450Trp	katG_Chromosome:g.2153889_2156147del	pncA_p.Gln141Pro, pncA_p.Phe94Leu	embB_p.Met306Val	-	-	-	-	-	-	-	-	-	-	-	-	-	-	-	-	-
ALL_551	XZ09099	2009	Tibet	0.995663	68.4155	lineage4	lineage4.5	-	-	0	Drug-resistant	rpoC_p.Leu527Val	rpoC_p.Leu527Val, rpoB_p.Ser450Leu	-	-	-	rrs_r.514a>c	-	-	-	-	-	-	-	-	-	-	-	-	-	-	-	-
ALL_552	XZ09025	2009	Tibet	0.995848	36.7483	lineage4	lineage4.5	-	-	0	Sensitive	-	-	-	-	-	-	-	-	-	-	-	-	-	-	-	-	-	-	-	-	-	-
ALL_553	XZ10106	2010	Tibet	0.995073	112.526	lineage4	lineage4.5	-	-	0	Sensitive	-	-	-	-	-	-	-	-	-	-	-	-	-	-	-	-	-	-	-	-	-	-
ALL_554	XZ10232	2010	Tibet	0.995621	82.8379	lineage4	lineage4.5	-	-	0	Drug-resistant	-	rpoB_p.Leu452Pro	-	-	-	-	-	-	-	-	-	-	-	-	-	-	-	-	-	-	-	-
ALL_555	XZ09163	2009	Tibet	0.99444	87.3223	lineage4	lineage4.5	L4_04	2	0	Sensitive	-	-	-	-	-	-	-	-	-	-	-	-	-	-	-	-	-	-	-	-	-	-
ALL_556	XZ09137	2009	Tibet	0.994625	82.1022	lineage4	lineage4.5	L4_04	2	0	Sensitive	-	-	-	-	-	-	-	-	-	-	-	-	-	-	-	-	-	-	-	-	-	-
ALL_557	XZ06200	2006	Tibet	0.997103	88.1469	lineage4	lineage4.5	-	-	0	MDR	-	rpoB_p.His445Tyr	katG_p.Ser315Thr	-	embB_p.Met306Ile	rpsL_p.Lys88Met	-	-	-	-	-	-	-	-	-	-	-	-	-	-	-	-
ALL_558	XZ09014	2009	Tibet	0.997849	49.4202	lineage4	lineage4.5	-	-	0	Sensitive	-	-	-	-	-	-	-	-	-	-	-	-	-	-	-	-	-	-	-	-	-	-
ALL_559	XZ06055	2006	Tibet	0.997655	78.8511	lineage4	lineage4.5	-	-	0	MDR	-	rpoB_p.Ser450Leu	katG_p.Ser315Thr	pncA_p.Val9Ala	embB_p.Met306Leu	-	-	-	-	-	-	-	-	-	-	-	-	-	-	-	-	-
ALL_560	XZ10001	2010	Tibet	0.994442	106.421	lineage4	lineage4.5	L4_03	2	0	Drug-resistant	-	rpoB_p.His445Tyr, rpoB_p.Ser450Leu	-	-	-	-	-	-	-	-	-	-	-	-	-	-	-	-	-	-	-	-
ALL_561	XZ10210	2010	Tibet	0.994535	120.056	lineage4	lineage4.5	L4_03	2	0	Sensitive	-	-	-	-	-	-	-	-	-	-	-	-	-	-	-	-	-	-	-	-	-	-
ALL_562	XZ10069	2010	Tibet	0.997556	84.8368	lineage4	lineage4.5	-	-	0	MDR	-	rpoB_p.Ser450Leu	katG_p.Ser315Thr	-	-	-	-	-	-	-	-	-	-	-	-	-	-	-	-	-	-	-
ALL_563	XZ10191	2010	Tibet	0.996939	62.8514	lineage4	lineage4.5	-	-	0	Drug-resistant	-	-	-	-	-	-	gyrA_p.Asp94Gly	gyrA_p.Asp94Gly	gyrA_p.Asp94Gly	gyrA_p.Asp94Gly	gyrA_p.Asp94Gly	-	-	-	-	-	-	-	-	-	-	-
ALL_564	XZ06106	2006	Tibet	0.99539	100.914	lineage4	lineage4	-	-	0	Sensitive	-	-	-	-	-	-	-	-	-	-	-	-	-	-	-	-	-	-	-	-	-	-
ALL_565	XZ09174	2009	Tibet	0.994869	94.5901	lineage4	lineage4.3.3	-	-	0	Sensitive	-	-	-	-	-	-	-	-	-	-	-	-	-	-	-	-	-	-	-	-	-	-
ALL_566	XZ06008	2006	Tibet	0.993644	56.1312	lineage4	lineage4.4.2	-	-	0	XDR	-	rpoB_p.His445Tyr	katG_p.Val1Ala	-	embB_p.Met306Val	-	gyrA_p.Ala90Val	gyrA_p.Ala90Val	gyrA_p.Ala90Val	gyrA_p.Ala90Val	gyrA_p.Ala90Val	rrs_r.1401a>g	rrs_r.1401a>g	rrs_r.1401a>g	rrs_r.1401a>g	-	-	-	-	-	-	-
ALL_567	XZ06047	2006	Tibet	0.996474	44.7952	lineage4	lineage4.4.2	-	-	0	MDR	-	rpoB_p.Ser450Leu	katG_p.Tyr337Cys	-	-	-	-	-	-	-	-	-	-	-	-	-	-	-	-	-	-	-
ALL_568	XZ09107	2009	Tibet	0.998024	52.5622	lineage4	lineage4.4.2	-	-	0	Sensitive	-	-	-	-	-	-	-	-	-	-	-	-	-	-	-	-	-	-	-	-	-	-
ALL_569	XZ09003	2009	Tibet	0.991886	32.3948	lineage4	lineage4.4.2	-	-	0	Sensitive	-	-	-	-	-	-	-	-	-	-	-	-	-	-	-	-	-	-	-	-	-	-
ALL_570	XZ10163	2010	Tibet	0.99425	53.2304	lineage4	lineage4.4.2	L4_01	3	0	Sensitive	-	-	-	-	-	-	-	-	-	-	-	-	-	-	-	-	-	-	-	-	-	-
ALL_571	XZ06092	2006	Tibet	0.997117	48.3844	lineage4	lineage4.4.2	L4_01	3	0	Sensitive	-	-	-	-	-	-	-	-	-	-	-	-	-	-	-	-	-	-	-	-	-	-
ALL_572	XZ06074	2006	Tibet	0.998437	78.4234	lineage4	lineage4.4.2	L4_01	3	0	MDR	-	rpoB_p.His445Tyr	katG_p.Ser315Thr	-	-	-	-	-	-	-	-	-	-	-	-	-	-	-	-	-	-	-
ALL_573	XZ10055	2010	Tibet	0.996624	53.1443	lineage4	lineage4.4.2	L4_02	3	0	MDR	-	rpoB_p.His445Gln, rpoB_p.Leu430Pro	fabG1_c.-15C>T, katG_p.Leu48Gln	-	-	rpsL_p.Lys43Arg	-	-	-	-	-	-	-	-	-	fabG1_c.-15C>T	thyA_Chromosome:g.3073680_3074470del, thyX_c.-16C>T	-	-	-	-	-
ALL_574	XZ10143	2010	Tibet	0.995925	103.314	lineage4	lineage4.4.2	L4_02	3	0	MDR	-	rpoB_p.His445Gln, rpoB_p.Leu430Pro	fabG1_c.-15C>T, katG_p.Leu48Gln	-	-	rpsL_p.Lys43Arg	-	-	-	-	-	-	-	-	-	fabG1_c.-15C>T	thyA_Chromosome:g.3073680_3074470del, thyX_c.-16C>T	-	-	-	-	-
ALL_575	XZ06206	2006	Tibet	0.997411	71.2222	lineage4	lineage4.4.2	L4_02	3	0	MDR	-	rpoB_p.His445Gln, rpoB_p.Leu430Pro	fabG1_c.-15C>T, katG_p.Leu48Gln	-	-	rpsL_p.Lys43Arg	-	-	-	-	-	-	-	-	-	fabG1_c.-15C>T	thyA_Chromosome:g.3073680_3074470del, thyX_c.-16C>T	-	-	-	-	-
ALL_576	XZ06188	2006	Tibet	0.996904	78.9157	lineage4	lineage4.3.4.1	-	-	0	Drug-resistant	-	-	katG_p.Ser315Thr	-	-	rpsL_p.Lys43Arg	-	-	-	-	-	-	-	-	-	-	-	-	-	-	-	-
